# Supplementary material for: Contextual validation of HEMLEM tool used for measuring clinical micro-learning environments
Source: PLoS One. 2025 Dec 10;20(12):e0337641. doi: 10.1371/journal.pone.0337641 (PMC12694844; doi:10.1371/journal.pone.0337641)
Supplement: S4 Table — (XLSX) [file pone.0337641.s004.xlsx]

## Sheet: Form Responses 1
Sr No	I consent to participate in this study	GENDER	MBBS/BDS	YEAR	This placement had a welcoming, friendly, and open atmosphere.	There was a culture where I felt free to ask questions or make comments on this placement.	Facilitators on this placement were enthusiastic about teaching.	My facilitator showed an interest in me.	My input was valued on this placement.	I was provided with regular, useful, and supportive feedback during this placement.	I had opportunity to apply my previous knowledge in this placement.	My knowledge and skills were developed on this placement.	This placement helped me put theory into practice.	I was able to meet my learning objectives on this placement.	I had the opportunity to understand how to deal with the patient as a whole on this placement.	I was given tasks suitable for my stage of training on this placement.
		Female=1	Medical=1	MBBS 3rd year=1	STRONGLY AGREE=1
		Male=2	Dental=2	MBBS 4th year=2	AGREE=2
				MBBS final year=3	NEUTRAL=3
				BDS 3rd year=4	DISAGREE=4
				BDS final year=5	STRONGLY DISAGREE=5
1	Yes	2	1	4	Strongly Agree	Agree	Neutral	Agree	Agree	Agree	Agree	Agree	Strongly agree	Agree	Strongly agree	Strongly agree
2	Yes	2	2	4	Neutral	Neutral	Neutral	Neutral	Neutral	Neutral	Neutral	Neutral	Neutral	Neutral	Neutral	Neutral
3	Yes	2	1	4	Agree	Agree	Agree	Neutral	Agree	Neutral	Neutral	Neutral	Neutral	Agree	Neutral	Agree
4	Yes	2	1	4	Agree	Neutral	Neutral	Disagree	Neutral	Strongly agree	Neutral	Neutral	Strongly agree	Strongly agree	Agree	Agree
5	Yes	2	2	3	Strongly Agree	Agree	Strongly agree	Strongly agree	Agree	Agree	Strongly agree	Strongly agree	Strongly agree	Agree	Agree	Agree
6	Yes	2	1	2	Strongly Agree	Agree	Strongly agree	Strongly agree	Agree	Agree	Strongly agree	Strongly agree	Strongly agree	Agree	Agree	Agree
7	Yes	2	2	2	Agree	Agree	Agree	Agree	Agree	Agree	Agree	Agree	Agree	Agree	Agree	Agree
8	Yes	2	1	2	Strongly Agree	Strongly agree	Strongly agree	Strongly agree	Agree	Strongly agree	Strongly agree	Strongly agree	Strongly agree	Strongly agree	Strongly agree	Strongly agree
9	Yes	2	2	1	Strongly Disagree	Strongly disagree	Strongly disagree	Strongly Disagree	Strongly Disagree	Strongly Disagree	Strongly disagree	Strongly disagree	Strongly Disagree	Strongly disagree	Strongly disagree	Strongly disagree
10	Yes	2	1	1	Strongly Disagree	Strongly disagree	Strongly disagree	Strongly Disagree	Strongly Disagree	Strongly Disagree	Strongly disagree	Strongly disagree	Strongly Disagree	Strongly disagree	Strongly disagree	Strongly disagree
11	Yes	2	2	4	Agree	Agree	Agree	Agree	Agree	Agree	Agree	Agree	Agree	Agree	Agree	Agree
12	Yes	2	1	4	Agree	Agree	Agree	Agree	Agree	Agree	Agree	Agree	Agree	Agree	Agree	Agree
13	Yes	2	2	1	Strongly Agree	Strongly agree	Strongly agree	Strongly agree	Strongly Agree	Strongly agree	Strongly agree	Strongly agree	Strongly agree	Strongly agree	Strongly agree	Strongly agree
14	Yes	2	1	1	Strongly Agree	Strongly agree	Strongly agree	Agree	Strongly Agree	Strongly agree	Agree	Strongly agree	Agree	Agree	Agree	Agree
15	Yes	2	2	1	Strongly Agree	Agree	Strongly agree	Strongly agree	Disagree	Strongly agree	Strongly agree	Agree	Agree	Agree	Agree	Agree
16	Yes	2	1	2	Strongly Agree	Agree	Strongly agree	Strongly agree	Disagree	Strongly agree	Strongly agree	Agree	Agree	Agree	Agree	Agree
17	Yes	1	1	2	Agree	Agree	Agree	Agree	Agree	Agree	Agree	Agree	Agree	Agree	Agree	Agree
18	Yes	1	2	2	Strongly Agree	Strongly agree	Strongly agree	Strongly agree	Strongly Agree	Agree	Strongly agree	Agree	Agree	Agree	Agree	Agree
19	Yes	1	2	2	Neutral	Neutral	Neutral	Neutral	Neutral	Neutral	Neutral	Neutral	Neutral	Neutral	Neutral	Neutral
20	Yes	1	2	1	Strongly Agree	Strongly agree	Agree	Agree	Agree	Agree	Agree	Agree	Agree	Agree	Agree	Agree
21	Yes	2	2	2	Neutral	Strongly disagree	Strongly disagree	Strongly Disagree	Disagree	Disagree	Neutral	Neutral	Strongly Disagree	Neutral	Neutral	Neutral
22	Yes	1	1	3	Agree	Agree	Neutral	Agree	Agree	Agree	Agree	Agree	Agree	Agree	Neutral	Agree
23	Yes	2	1	3	Strongly Agree	Strongly agree	Neutral	Agree	Neutral	Agree	Agree	Agree	Neutral	Agree	Neutral	Agree
24	Yes	2	2	1	Agree	Agree	Disagree	Neutral	Neutral	Disagree	Neutral	Disagree	Disagree	Disagree	Neutral	Neutral
25	Yes	2	1	1	Neutral	Strongly disagree	Strongly disagree	Strongly Disagree	Disagree	Disagree	Neutral	Neutral	Strongly Disagree	Neutral	Neutral	Neutral
26	Yes	2	1	2	Disagree	Agree	Agree	Agree	Disagree	Strongly agree	Neutral	Agree	Agree	Agree	Agree	Strongly disagree
27	Yes	2	1	1	Agree	Disagree	Agree	Disagree	Disagree	Disagree	Agree	Neutral	Disagree	Neutral	Disagree	Neutral
28	Yes	2	1	3	Strongly Disagree	Strongly disagree	Strongly disagree	Agree	Strongly Disagree	Strongly Disagree	Agree	Strongly disagree	Strongly Disagree	Strongly disagree	Strongly disagree	Strongly disagree
29	Yes	1	1	3	Agree	Agree	Strongly agree	Neutral	Neutral	Strongly agree	Agree	Agree	Neutral	Agree	Neutral	Agree
30	Yes	1	1	4	Neutral	Agree	Agree	Agree	Agree	Neutral	Agree	Agree	Agree	Agree	Agree	Agree
31	Yes	1	1	4	Strongly Agree	Strongly agree	Strongly agree	Strongly agree	Strongly Agree	Strongly agree	Strongly agree	Strongly agree	Strongly agree	Strongly agree	Strongly agree	Strongly agree
32	Yes	1	1	4	Strongly Disagree	Strongly disagree	Disagree	Disagree	Agree	Disagree	Neutral	Neutral	Disagree	Strongly agree	Strongly disagree	Neutral
33	Yes	1	1	4	Strongly Disagree	Strongly disagree	Disagree	Disagree	Agree	Disagree	Neutral	Neutral	Disagree	Strongly agree	Strongly disagree	Neutral
34	Yes	1	1	2	Neutral	Agree	Agree	Agree	Agree	Agree	Agree	Agree	Agree	Agree	Agree	Agree
35	Yes	1	1	2	Neutral	Neutral	Neutral	Neutral	Disagree	Neutral	Neutral	Disagree	Disagree	Disagree	Disagree	Disagree
36	Yes	1	1	2	Neutral	Disagree	Neutral	Agree	Agree	Neutral	Agree	Neutral	Disagree	Neutral	Neutral	Neutral
37	Yes	1	1	3	Neutral	Disagree	Neutral	Agree	Agree	Neutral	Agree	Neutral	Disagree	Neutral	Neutral	Neutral
38	Yes	2	1	4	Strongly Agree	Strongly agree	Agree	Strongly agree	Agree	Agree	Agree	Agree	Agree	Agree	Agree	Agree
39	Yes	1	1	4	Agree	Agree	Agree	Agree	Agree	Agree	Agree	Agree	Agree	Agree	Agree	Agree
40	Yes	1	1	1	Strongly Agree	Neutral	Strongly agree	Strongly agree	Strongly Agree	Strongly agree	Strongly agree	Agree	Agree	Agree	Agree	Strongly agree
41	Yes	1	1	1	Neutral	Agree	Agree	Agree	Agree	Agree	Agree	Agree	Agree	Agree	Agree	Agree
42	Yes	1	1	2	Agree	Agree	Agree	Neutral	Agree	Neutral	Agree	Neutral	Disagree	Disagree	Agree	Agree
43	Yes	2	1	1	Neutral	Agree	Neutral	Neutral	Neutral	Neutral	Neutral	Neutral	Neutral	Neutral	Neutral	Neutral
44	Yes	1	1	1	Neutral	Neutral	Neutral	Neutral	Agree	Neutral	Agree	Neutral	Disagree	Strongly disagree	Strongly disagree	Neutral
45	Yes	1	2	2	Strongly Disagree	Strongly disagree	Strongly disagree	Strongly Disagree	Neutral	Strongly Disagree	Neutral	Neutral	Neutral	Neutral	Neutral	Neutral
46	Yes	1	1	4	Neutral	Agree	Neutral	Neutral	Neutral	Neutral	Neutral	Neutral	Neutral	Neutral	Neutral	Neutral
47	Yes	1	1	4	Strongly Agree	Strongly agree	Agree	Strongly agree	Agree	Agree	Agree	Agree	Agree	Agree	Agree	Agree
48	Yes	1	1	4	Agree	Agree	Strongly agree	Agree	Agree	Disagree	Agree	Neutral	Disagree	Agree	Strongly disagree	Disagree
49	Yes	1	1	3	Strongly Agree	Strongly agree	Strongly agree	Strongly agree	Strongly Agree	Strongly agree	Strongly agree	Strongly agree	Strongly agree	Strongly agree	Strongly agree	Strongly agree
50	Yes	1	1	3	Neutral	Agree	Agree	Disagree	Strongly Agree	Neutral	Strongly agree	Neutral	Strongly agree	Neutral	Strongly agree	Strongly agree
51	Yes	2	1	3	Strongly Agree	Strongly agree	Agree	Strongly agree	Strongly Agree	Strongly agree	Agree	Strongly agree	Strongly agree	Strongly agree	Strongly agree	Strongly agree
52	Yes	2	1	2	Agree	Agree	Agree	Agree	Agree	Agree	Agree	Agree	Agree	Agree	Agree	Agree
53	Yes	2	1	1	Strongly Agree	Strongly agree	Disagree	Disagree	Strongly Agree	Neutral	Strongly agree	Agree	Neutral	Disagree	Strongly disagree	Strongly agree
54	Yes	1	1	1	Strongly Agree	Agree	Agree	Strongly agree	Strongly Disagree	Neutral	Neutral	Agree	Strongly Disagree	Strongly disagree	Disagree	Disagree
55	Yes	2	1	1	Agree	Neutral	Neutral	Strongly Disagree	Disagree	Neutral	Agree	Neutral	Disagree	Neutral	Disagree	Neutral
56	Yes	2	1	2	Agree	Agree	Agree	Agree	Neutral	Agree	Agree	Agree	Disagree	Neutral	Agree	Neutral
57	Yes	2	1	2	Strongly Agree	Agree	Agree	Strongly agree	Strongly Disagree	Neutral	Neutral	Agree	Strongly Disagree	Strongly disagree	Disagree	Disagree
58	Yes	2	2	2	Neutral	Agree	Neutral	Neutral	Neutral	Disagree	Agree	Disagree	Neutral	Agree	Neutral	Disagree
59	Yes	2	2	1	Disagree	Agree	Agree	Disagree	Neutral	Agree	Neutral	Neutral	Agree	Disagree	Neutral	Agree
60	Yes	1	2	1	Neutral	Agree	Disagree	Neutral	Agree	Neutral	Agree	Neutral	Disagree	Disagree	Disagree	Agree
61	Yes	1	1	4	Strongly Agree	Strongly agree	Disagree	Neutral	Neutral	Agree	Strongly agree	Disagree	Strongly Disagree	Strongly agree	Strongly agree	Neutral
62	Yes	1	1	4	Strongly Agree	Disagree	Neutral	Neutral	Agree	Disagree	Agree	Agree	Strongly Disagree	Agree	Disagree	Disagree
63	Yes	1	1	4	Neutral	Neutral	Neutral	Strongly Disagree	Disagree	Strongly Disagree	Neutral	Neutral	Disagree	Neutral	Disagree	Disagree
64	Yes	1	1	3	Agree	Agree	Agree	Agree	Agree	Agree	Neutral	Agree	Neutral	Neutral	Neutral	Neutral
65	Yes	1	1	3	Agree	Agree	Agree	Neutral	Agree	Agree	Agree	Agree	Agree	Agree	Agree	Agree
66	Yes	1	2	1	Neutral	Agree	Neutral	Neutral	Agree	Strongly Disagree	Neutral	Disagree	Disagree	Agree	Strongly disagree	Agree
67	Yes	1	1	3	Strongly Agree	Strongly agree	Strongly agree	Strongly agree	Strongly Agree	Strongly agree	Strongly agree	Strongly agree	Strongly agree	Strongly agree	Strongly agree	Strongly agree
68	Yes	1	2	1	Strongly Agree	Strongly agree	Strongly agree	Strongly agree	Strongly Agree	Strongly agree	Strongly agree	Strongly agree	Strongly agree	Strongly agree	Strongly agree	Strongly agree
69	Yes	1	2	1	Agree	Agree	Agree	Strongly agree	Disagree	Neutral	Agree	Agree	Agree	Neutral	Agree	Agree
70	Yes	1	1	1	Agree	Agree	Agree	Agree	Agree	Agree	Agree	Agree	Agree	Agree	Agree	Agree
71	Yes	1	2	1	Neutral	Agree	Strongly agree	Neutral	Neutral	Agree	Agree	Agree	Disagree	Agree	Agree	Agree
72	Yes	1	2	1	Agree	Agree	Agree	Agree	Agree	Agree	Agree	Agree	Agree	Agree	Agree	Agree
73	Yes	2	1	3	Neutral	Strongly agree	Neutral	Neutral	Neutral	Agree	Agree	Agree	Agree	Agree	Strongly agree	Agree
74	Yes	2	2	1	Neutral	Disagree	Agree	Neutral	Disagree	Strongly Disagree	Strongly agree	Strongly agree	Disagree	Strongly agree	Strongly disagree	Strongly agree
75	Yes	2	1	4	Strongly Agree	Strongly agree	Strongly agree	Strongly agree	Strongly Agree	Strongly agree	Strongly agree	Strongly agree	Strongly agree	Strongly agree	Strongly agree	Strongly agree
76	Yes	2	1	4	Strongly Agree	Strongly agree	Strongly agree	Strongly agree	Strongly Agree	Agree	Agree	Strongly agree	Agree	Strongly agree	Strongly agree	Strongly agree
77	Yes	2	1	2	Agree	Agree	Neutral	Neutral	Agree	Disagree	Agree	Neutral	Neutral	Strongly agree	Agree	Agree
78	Yes	2	1	2	Neutral	Neutral	Agree	Neutral	Neutral	Neutral	Neutral	Disagree	Disagree	Disagree	Neutral	Neutral
79	Yes	2	1	2	Agree	Agree	Agree	Neutral	Neutral	Disagree	Agree	Neutral	Agree	Strongly agree	Neutral	Neutral
80	Yes	2	1	2	Agree	Agree	Agree	Neutral	Neutral	Disagree	Agree	Neutral	Agree	Strongly agree	Neutral	Neutral
81	Yes	2	1	1	Agree	Agree	Agree	Neutral	Neutral	Disagree	Agree	Neutral	Agree	Strongly agree	Neutral	Neutral
82	Yes	1	1	1	Neutral	Strongly disagree	Strongly agree	Neutral	Strongly Disagree	Strongly Disagree	Strongly agree	Strongly agree	Strongly Disagree	Neutral	Strongly disagree	Strongly agree
83	Yes	2	1	1	Neutral	Agree	Agree	Agree	Agree	Neutral	Agree	Agree	Neutral	Neutral	Agree	Agree
84	Yes	1	1	1	Agree	Neutral	Neutral	Agree	Agree	Disagree	Neutral	Agree	Neutral	Agree	Neutral	Disagree
85	Yes	2	1	2	Disagree	Disagree	Neutral	Neutral	Neutral	Disagree	Disagree	Agree	Neutral	Neutral	Disagree	Disagree
86	Yes	1	1	4	Agree	Strongly agree	Agree	Neutral	Agree	Agree	Neutral	Agree	Neutral	Agree	Agree	Agree
87	Yes	2	1	4	Neutral	Neutral	Agree	Neutral	Neutral	Neutral	Neutral	Disagree	Disagree	Disagree	Neutral	Neutral
88	Yes	1	1	4	Neutral	Neutral	Agree	Agree	Agree	Agree	Agree	Neutral	Agree	Agree	Neutral	Agree
89	Yes	2	1	3	Agree	Agree	Neutral	Neutral	Agree	Disagree	Agree	Neutral	Neutral	Strongly agree	Agree	Agree
90	Yes	2	2	2	Neutral	Neutral	Agree	Neutral	Neutral	Neutral	Neutral	Disagree	Disagree	Disagree	Neutral	Neutral
91	Yes	2	2	5	Agree	Agree	Neutral	Neutral	Agree	Neutral	Neutral	Agree	Neutral	Neutral	Disagree	Disagree
92	Yes	2	2	5	Agree	Agree	Neutral	Neutral	Agree	Disagree	Agree	Neutral	Neutral	Strongly agree	Agree	Agree
93	Yes	2	1	2	Agree	Agree	Neutral	Neutral	Agree	Neutral	Neutral	Agree	Neutral	Neutral	Disagree	Disagree
94	Yes	1	1	2	Agree	Neutral	Disagree	Neutral	Strongly Disagree	Disagree	Agree	Strongly agree	Disagree	Neutral	Neutral	Neutral
95	Yes	2	2	1	Neutral	Agree	Agree	Agree	Agree	Agree	Agree	Agree	Neutral	Agree	Agree	Agree
96	Yes	1	2	1	Disagree	Disagree	Neutral	Neutral	Disagree	Agree	Agree	Neutral	Disagree	Agree	Neutral	Disagree
97	Yes	2	2	5	Agree	Neutral	Disagree	Agree	Neutral	Disagree	Agree	Neutral	Disagree	Neutral	Agree	Disagree
98	Yes	1	2	1	Strongly Agree	Disagree	Strongly agree	Disagree	Agree	Disagree	Strongly agree	Neutral	Agree	Agree	Agree	Disagree
99	Yes	2	2	1	Strongly Agree	Agree	Neutral	Disagree	Strongly Disagree	Strongly agree	Agree	Neutral	Disagree	Strongly disagree	Strongly agree	Agree
100	Yes	1	2	1	Strongly Agree	Agree	Neutral	Disagree	Strongly Disagree	Strongly agree	Strongly agree	Strongly agree	Agree	Neutral	Strongly agree	Disagree
101	Yes	1	1	2	Strongly Agree	Agree	Neutral	Disagree	Strongly Disagree	Strongly agree	Strongly agree	Strongly agree	Agree	Neutral	Strongly agree	Disagree
102	Yes	1	1	2	Neutral	Neutral	Strongly disagree	Disagree	Strongly Agree	Strongly agree	Agree	Disagree	Neutral	Agree	Disagree	Neutral
103	Yes	1	1	2	Agree	Disagree	Agree	Neutral	Disagree	Strongly Disagree	Strongly agree	Agree	Strongly agree	Agree	Neutral	Neutral
104	Yes	1	1	2	Strongly Agree	Strongly agree	Agree	Agree	Neutral	Neutral	Disagree	Neutral	Agree	Strongly agree	Neutral	Agree
105	Yes	1	1	1	Neutral	Agree	Strongly agree	Agree	Neutral	Disagree	Agree	Strongly agree	Disagree	Agree	Agree	Strongly agree
106	Yes	2	2	1	Agree	Agree	Strongly agree	Strongly agree	Disagree	Disagree	Strongly agree	Neutral	Agree	Agree	Neutral	Agree
107	Yes	2	2	1	Strongly Agree	Neutral	Agree	Disagree	Neutral	Disagree	Disagree	Neutral	Agree	Agree	Strongly agree	Strongly agree
108	Yes	2	2	5	Strongly Agree	Neutral	Agree	Disagree	Neutral	Disagree	Disagree	Neutral	Agree	Agree	Strongly agree	Strongly agree
109	Yes	1	1	1	Strongly Agree	Agree	Neutral	Disagree	Strongly Disagree	Strongly agree	Strongly agree	Strongly agree	Agree	Neutral	Strongly agree	Disagree
110	Yes	2	1	1	Agree	Agree	Neutral	Strongly agree	Strongly Disagree	Neutral	Agree	Strongly agree	Neutral	Strongly agree	Agree	Strongly agree
111	Yes	2	1	2	Neutral	Strongly agree	Strongly agree	Agree	Strongly Agree	Agree	Agree	Strongly agree	Neutral	Strongly agree	Neutral	Agree
112	Yes	2	1	3	Agree	Agree	Neutral	Agree	Neutral	Neutral	Agree	Disagree	Disagree	Neutral	Disagree	Agree
113	Yes	2	1	3	Strongly Agree	Strongly agree	Agree	Neutral	Neutral	Agree	Neutral	Agree	Disagree	Agree	Disagree	Agree
114	Yes	2	1	3	Neutral	Neutral	Neutral	Disagree	Disagree	Neutral	Neutral	Agree	Disagree	Agree	Disagree	Neutral
115	Yes	2	1	3	Agree	Agree	Agree	Disagree	Neutral	Neutral	Strongly agree	Agree	Agree	Agree	Neutral	Agree
116	Yes	1	1	4	Strongly Agree	Strongly agree	Agree	Agree	Neutral	Neutral	Neutral	Agree	Strongly Disagree	Neutral	Strongly disagree	Neutral
117	Yes	1	1	4	Agree	Disagree	Agree	Neutral	Neutral	Agree	Agree	Strongly agree	Strongly agree	Agree	Agree	Agree
118	Yes	2	1	4	Agree	Agree	Agree	Agree	Agree	Agree	Agree	Agree	Neutral	Neutral	Neutral	Neutral
119	Yes	1	1	4	Agree	Agree	Strongly agree	Agree	Neutral	Strongly agree	Strongly agree	Agree	Neutral	Disagree	Strongly disagree	Neutral
120	Yes	2	1	4	Agree	Agree	Strongly agree	Strongly agree	Agree	Strongly agree	Agree	Agree	Strongly agree	Agree	Strongly agree	Strongly agree
121	Yes	2	2	5	Disagree	Neutral	Agree	Neutral	Neutral	Disagree	Disagree	Disagree	Disagree	Neutral	Strongly disagree	Disagree
122	Yes	2	2	5	Neutral	Agree	Agree	Neutral	Neutral	Agree	Disagree	Neutral	Neutral	Neutral	Disagree	Neutral
123	Yes	1	2	1	Strongly Agree	Agree	Agree	Strongly agree	Strongly Agree	Agree	Agree	Agree	Agree	Agree	Agree	Agree
124	Yes	2	1	1	Strongly Agree	Strongly agree	Agree	Agree	Neutral	Neutral	Neutral	Agree	Strongly Disagree	Neutral	Strongly disagree	Neutral
125	Yes	1	1	1	Agree	Agree	Agree	Agree	Agree	Agree	Agree	Agree	Agree	Agree	Agree	Agree
126	Yes	2	2	1	Neutral	Strongly agree	Disagree	Strongly Disagree	Neutral	Neutral	Strongly agree	Neutral	Agree	Disagree	Strongly disagree	Strongly disagree
127	Yes	1	1	1	Agree	Agree	Agree	Agree	Agree	Agree	Agree	Strongly agree	Strongly agree	Strongly agree	Strongly disagree	Strongly disagree
128	Yes	1	2	1	Agree	Strongly agree	Strongly disagree	Strongly Disagree	Strongly Disagree	Strongly Disagree	Disagree	Disagree	Disagree	Agree	Strongly disagree	Strongly disagree
129	Yes	1	1	1	Agree	Agree	Neutral	Neutral	Neutral	Neutral	Agree	Agree	Agree	Neutral	Disagree	Neutral
130	Yes	1	1	1	Neutral	Neutral	Agree	Strongly Disagree	Neutral	Neutral	Neutral	Strongly disagree	Neutral	Neutral	Strongly disagree	Strongly disagree
131	Yes	1	1	1	Neutral	Agree	Agree	Neutral	Agree	Neutral	Agree	Strongly agree	Neutral	Agree	Strongly disagree	Agree
132	Yes	1	2	1	Agree	Strongly agree	Neutral	Strongly Disagree	Neutral	Neutral	Agree	Strongly disagree	Neutral	Neutral	Disagree	Strongly disagree
133	Yes	1	2	1	Agree	Agree	Agree	Agree	Neutral	Agree	Agree	Neutral	Agree	Agree	Agree	Agree
134	Yes	1	2	5	Neutral	Disagree	Neutral	Disagree	Neutral	Agree	Agree	Agree	Neutral	Agree	Agree	Disagree
135	Yes	1	2	5	Strongly Agree	Strongly agree	Agree	Strongly agree	Strongly Agree	Strongly agree	Agree	Agree	Neutral	Agree	Neutral	Agree
136	Yes	2	1	4	Agree	Strongly agree	Agree	Strongly agree	Agree	Agree	Neutral	Agree	Agree	Agree	Agree	Agree
137	Yes	2	1	4	Neutral	Neutral	Agree	Strongly agree	Strongly Agree	Strongly agree	Strongly agree	Strongly agree	Strongly agree	Neutral	Neutral	Neutral
138	Yes	2	1	4	Agree	Agree	Agree	Neutral	Agree	Neutral	Neutral	Neutral	Agree	Neutral	Disagree	Neutral
139	Yes	1	1	3	Agree	Agree	Agree	Agree	Agree	Agree	Agree	Neutral	Disagree	Agree	Neutral	Disagree
140	Yes	1	1	3	Neutral	Neutral	Neutral	Neutral	Neutral	Neutral	Neutral	Neutral	Neutral	Disagree	Neutral	Neutral
141	Yes	1	1	3	Strongly Agree	Agree	Agree	Agree	Agree	Agree	Neutral	Agree	Agree	Agree	Agree	Agree
142	Yes	1	1	3	Strongly Agree	Strongly agree	Agree	Agree	Neutral	Neutral	Neutral	Agree	Strongly Disagree	Neutral	Strongly disagree	Neutral
143	Yes	1	1	4	Agree	Agree	Neutral	Neutral	Neutral	Neutral	Agree	Neutral	Disagree	Agree	Strongly disagree	Agree
144	Yes	1	1	4	Agree	Agree	Disagree	Disagree	Disagree	Neutral	Agree	Neutral	Disagree	Agree	Disagree	Strongly agree
145	Yes	1	1	1	Neutral	Agree	Agree	Agree	Agree	Agree	Agree	Agree	Neutral	Agree	Neutral	Neutral
146	Yes	1	1	2	Agree	Agree	Agree	Neutral	Agree	Agree	Agree	Agree	Disagree	Agree	Agree	Disagree
147	Yes	1	2	1	Agree	Neutral	Agree	Agree	Agree	Agree	Agree	Agree	Strongly agree	Strongly agree	Strongly agree	Agree
148	Yes	1	1	1	Agree	Agree	Agree	Neutral	Agree	Neutral	Neutral	Agree	Agree	Agree	Agree	Agree
149	Yes	1	1	1	Strongly Agree	Agree	Agree	Agree	Agree	Agree	Neutral	Neutral	Neutral	Agree	Agree	Agree
150	Yes	2	2	1	Neutral	Disagree	Disagree	Disagree	Neutral	Disagree	Neutral	Disagree	Neutral	Disagree	Neutral	Neutral
151	Yes	2	2	1	Neutral	Agree	Agree	Neutral	Neutral	Neutral	Neutral	Neutral	Neutral	Neutral	Neutral	Neutral
152	Yes	2	1	3	Agree	Agree	Agree	Agree	Neutral	Neutral	Disagree	Agree	Agree	Agree	Neutral	Agree
153	Yes	2	1	3	Agree	Neutral	Neutral	Neutral	Neutral	Agree	Agree	Agree	Neutral	Agree	Neutral	Neutral
154	Yes	1	1	3	Agree	Neutral	Agree	Neutral	Agree	Disagree	Agree	Neutral	Agree	Agree	Agree	Agree
155	Yes	1	2	1	Agree	Disagree	Neutral	Agree	Neutral	Neutral	Agree	Agree	Neutral	Agree	Strongly agree	Agree
156	Yes	1	2	1	Agree	Agree	Neutral	Neutral	Neutral	Agree	Agree	Agree	Disagree	Strongly agree	Neutral	Strongly agree
157	Yes	2	2	2	Agree	Neutral	Strongly agree	Agree	Agree	Agree	Agree	Agree	Agree	Agree	Strongly agree	Agree
158	Yes	2	1	1	Agree	Agree	Agree	Agree	Neutral	Disagree	Neutral	Agree	Agree	Neutral	Agree	Strongly agree
159	Yes	2	1	1	Disagree	Disagree	Disagree	Neutral	Agree	Disagree	Neutral	Strongly disagree	Strongly Disagree	Strongly disagree	Strongly disagree	Strongly disagree
160	Yes	1	1	1	Agree	Agree	Agree	Agree	Agree	Agree	Agree	Agree	Agree	Agree	Agree	Agree
161	Yes	1	1	1	Agree	Agree	Agree	Neutral	Neutral	Neutral	Disagree	Agree	Agree	Agree	Agree	Agree
162	Yes	1	1	1	Disagree	Strongly disagree	Strongly disagree	Strongly Disagree	Strongly Disagree	Strongly Disagree	Strongly disagree	Strongly disagree	Strongly Disagree	Strongly disagree	Strongly disagree	Strongly disagree
163	Yes	2	1	2	Agree	Agree	Agree	Agree	Agree	Agree	Agree	Agree	Agree	Agree	Agree	Agree
164	Yes	2	1	2	Agree	Disagree	Disagree	Disagree	Neutral	Strongly Disagree	Disagree	Neutral	Neutral	Neutral	Strongly disagree	Strongly disagree
165	Yes	2	1	4	Neutral	Neutral	Neutral	Neutral	Neutral	Neutral	Disagree	Neutral	Neutral	Neutral	Neutral	Neutral
166	Yes	2	1	4	Agree	Agree	Agree	Neutral	Agree	Agree	Agree	Agree	Agree	Agree	Agree	Agree
167	Yes	2	1	4	Agree	Agree	Agree	Agree	Agree	Agree	Agree	Agree	Agree	Agree	Agree	Agree
168	Yes	2	1	3	Neutral	Agree	Agree	Neutral	Neutral	Agree	Agree	Agree	Agree	Neutral	Agree	Neutral
169	Yes	2	1	4	Agree	Agree	Strongly agree	Strongly agree	Strongly Agree	Strongly agree	Strongly agree	Agree	Agree	Agree	Agree	Strongly agree
170	Yes	2	1	2	Agree	Agree	Agree	Agree	Agree	Agree	Disagree	Disagree	Disagree	Disagree	Disagree	Disagree
171	Yes	2	1	2	Agree	Agree	Strongly agree	Agree	Strongly Agree	Agree	Agree	Agree	Agree	Agree	Agree	Strongly agree
172	Yes	1	1	2	Strongly Agree	Strongly agree	Agree	Neutral	Agree	Agree	Agree	Agree	Agree	Agree	Agree	Agree
173	Yes	1	2	2	Agree	Neutral	Agree	Agree	Agree	Neutral	Agree	Neutral	Agree	Agree	Agree	Agree
174	Yes	2	1	2	Neutral	Disagree	Neutral	Neutral	Agree	Neutral	Disagree	Disagree	Disagree	Disagree	Disagree	Neutral
175	Yes	1	2	2	Agree	Agree	Agree	Agree	Strongly Agree	Agree	Neutral	Agree	Agree	Agree	Agree	Agree
176	Yes	1	2	2	Agree	Agree	Neutral	Neutral	Agree	Agree	Agree	Agree	Agree	Agree	Agree	Agree
177	Yes	1	1	1	Disagree	Disagree	Neutral	Neutral	Neutral	Disagree	Disagree	Neutral	Strongly Disagree	Neutral	Strongly disagree	Disagree
178	Yes	1	1	1	Strongly Agree	Agree	Agree	Strongly agree	Agree	Agree	Agree	Agree	Agree	Agree	Agree	Agree
179	Yes	1	2	2	Disagree	Disagree	Disagree	Disagree	Neutral	Neutral	Agree	Agree	Disagree	Neutral	Disagree	Agree
180	Yes	1	1	2	Neutral	Disagree	Agree	Neutral	Neutral	Agree	Agree	Agree	Agree	Agree	Agree	Agree
181	Yes	1	1	2	Agree	Agree	Neutral	Neutral	Neutral	Agree	Agree	Agree	Neutral	Agree	Agree	Disagree
182	Yes	1	1	2	Neutral	Neutral	Neutral	Neutral	Neutral	Agree	Agree	Agree	Neutral	Agree	Neutral	Neutral
183	Yes	1	1	2	Strongly Agree	Agree	Strongly agree	Neutral	Neutral	Agree	Agree	Agree	Agree	Agree	Strongly agree	Agree
184	Yes	1	2	2	Agree	Agree	Agree	Agree	Agree	Agree	Agree	Agree	Disagree	Disagree	Disagree	Agree
185	Yes	1	2	2	Agree	Agree	Neutral	Agree	Agree	Agree	Neutral	Agree	Neutral	Agree	Agree	Neutral
186	Yes	1	2	2	Agree	Neutral	Strongly agree	Strongly agree	Agree	Agree	Neutral	Neutral	Strongly agree	Agree	Agree	Agree
187	Yes	2	2	2	Agree	Disagree	Neutral	Neutral	Neutral	Agree	Agree	Agree	Agree	Agree	Agree	Agree
188	Yes	2	2	2	Neutral	Agree	Strongly agree	Neutral	Neutral	Agree	Neutral	Agree	Agree	Neutral	Strongly agree	Disagree
189	Yes	2	1	3	Agree	Strongly agree	Strongly agree	Agree	Agree	Neutral	Agree	Strongly agree	Agree	Neutral	Agree	Strongly disagree
190	Yes	2	1	2	Agree	Strongly agree	Strongly agree	Neutral	Agree	Agree	Neutral	Agree	Disagree	Agree	Neutral	Strongly disagree
191	Yes	1	2	2	Neutral	Neutral	Agree	Neutral	Neutral	Agree	Agree	Agree	Agree	Agree	Agree	Agree
192	Yes	1	1	1	Strongly Disagree	Strongly disagree	Disagree	Strongly Disagree	Strongly Disagree	Strongly Disagree	Strongly disagree	Strongly disagree	Strongly Disagree	Strongly disagree	Strongly disagree	Strongly disagree
193	Yes	1	1	1	Strongly Agree	Agree	Agree	Neutral	Agree	Neutral	Neutral	Strongly agree	Strongly agree	Agree	Agree	Neutral
194	Yes	1	1	2	Agree	Agree	Agree	Agree	Neutral	Neutral	Agree	Strongly agree	Strongly agree	Agree	Agree	Neutral
195	Yes	1	1	2	Agree	Agree	Agree	Neutral	Neutral	Agree	Agree	Agree	Disagree	Neutral	Neutral	Agree
196	Yes	1	1	2	Agree	Agree	Agree	Neutral	Neutral	Neutral	Agree	Agree	Neutral	Agree	Agree	Neutral
197	Yes	1	1	2	Agree	Agree	Agree	Agree	Strongly Agree	Agree	Agree	Agree	Agree	Agree	Agree	Agree
198	Yes	1	1	3	Neutral	Agree	Agree	Neutral	Neutral	Agree	Agree	Disagree	Disagree	Disagree	Disagree	Neutral
199	Yes	1	1	3	Strongly Disagree	Strongly disagree	Neutral	Strongly Disagree	Neutral	Strongly Disagree	Strongly disagree	Neutral	Strongly Disagree	Strongly disagree	Disagree	Neutral
200	Yes	2	1	4	Agree	Neutral	Neutral	Strongly agree	Agree	Agree	Neutral	Strongly agree	Agree	Agree	Neutral	Neutral
201	Yes	2	1	4	Agree	Agree	Agree	Neutral	Neutral	Neutral	Strongly agree	Strongly agree	Disagree	Disagree	Strongly disagree	Agree
202	Yes	2	2	5	Agree	Agree	Agree	Agree	Agree	Neutral	Agree	Agree	Agree	Neutral	Neutral	Agree
203	Yes	2	1	2	Strongly Agree	Agree	Agree	Agree	Agree	Neutral	Strongly agree	Strongly agree	Strongly agree	Strongly agree	Agree	Agree
204	Yes	2	2	5	Agree	Strongly agree	Agree	Agree	Agree	Agree	Agree	Strongly agree	Agree	Strongly agree	Agree	Neutral
205	Yes	1	2	5	Strongly Agree	Neutral	Neutral	Disagree	Disagree	Neutral	Neutral	Disagree	Disagree	Neutral	Disagree	Strongly disagree
206	Yes	2	1	2	Agree	Disagree	Agree	Disagree	Strongly Disagree	Agree	Neutral	Disagree	Disagree	Neutral	Disagree	Neutral
207	Yes	2	1	2	Neutral	Strongly agree	Agree	Agree	Neutral	Agree	Agree	Disagree	Disagree	Neutral	Neutral	Agree
208	Yes	2	2	5	Agree	Agree	Neutral	Strongly Disagree	Strongly Agree	Agree	Neutral	Agree	Strongly agree	Strongly agree	Agree	Agree
209	Yes	2	1	4	Neutral	Agree	Neutral	Disagree	Disagree	Neutral	Neutral	Neutral	Disagree	Disagree	Strongly agree	Strongly agree
210	Yes	2	1	4	Strongly Agree	Agree	Strongly agree	Strongly agree	Agree	Agree	Strongly agree	Strongly agree	Agree	Agree	Agree	Agree
211	Yes	1	1	4	Neutral	Disagree	Disagree	Neutral	Agree	Disagree	Neutral	Neutral	Disagree	Disagree	Disagree	Neutral
212	Yes	1	1	3	Agree	Agree	Neutral	Agree	Neutral	Agree	Strongly agree	Strongly agree	Agree	Agree	Agree	Strongly agree
213	Yes	1	1	3	Disagree	Neutral	Disagree	Neutral	Neutral	Agree	Agree	Neutral	Neutral	Agree	Strongly agree	Agree
214	Yes	1	2	5	Neutral	Agree	Agree	Agree	Neutral	Disagree	Neutral	Disagree	Strongly agree	Agree	Agree	Disagree
215	Yes	1	1	1	Strongly Agree	Strongly agree	Neutral	Disagree	Disagree	Agree	Disagree	Agree	Neutral	Agree	Neutral	Neutral
216	Yes	1	2	5	Agree	Agree	Disagree	Disagree	Neutral	Neutral	Agree	Neutral	Agree	Disagree	Disagree	Disagree
217	Yes	1	2	5	Neutral	Agree	Neutral	Neutral	Agree	Disagree	Agree	Agree	Agree	Neutral	Disagree	Strongly disagree
218	Yes	1	1	2	Agree	Agree	Disagree	Disagree	Neutral	Disagree	Agree	Agree	Agree	Agree	Disagree	Disagree
219	Yes	1	2	2	Agree	Agree	Neutral	Disagree	Neutral	Agree	Agree	Strongly agree	Agree	Agree	Strongly agree	Agree
220	Yes	1	2	2	Neutral	Neutral	Agree	Agree	Agree	Agree	Neutral	Agree	Neutral	Neutral	Agree	Agree
221	Yes	2	2	2	Neutral	Neutral	Disagree	Disagree	Disagree	Neutral	Strongly agree	Agree	Agree	Agree	Agree	Strongly disagree
222	Yes	1	1	2	Agree	Agree	Agree	Neutral	Neutral	Neutral	Agree	Agree	Agree	Neutral	Neutral	Agree
223	Yes	1	2	5	Neutral	Agree	Agree	Agree	Agree	Neutral	Agree	Agree	Agree	Agree	Agree	Agree
224	Yes	1	2	3	Agree	Agree	Agree	Neutral	Agree	Neutral	Agree	Agree	Strongly agree	Strongly agree	Agree	Neutral
225	Yes	2	2	3	Agree	Agree	Agree	Neutral	Neutral	Neutral	Agree	Strongly agree	Agree	Agree	Agree	Neutral
226	Yes	1	2	5	Neutral	Neutral	Agree	Agree	Agree	Neutral	Neutral	Neutral	Neutral	Neutral	Agree	Agree
227	Yes	2	1	3	Neutral	Disagree	Agree	Strongly agree	Strongly Disagree	Agree	Strongly agree	Agree	Neutral	Strongly agree	Agree	Neutral
228	Yes	2	1	3	Strongly Agree	Strongly agree	Strongly agree	Agree	Agree	Agree	Agree	Neutral	Disagree	Agree	Neutral	Neutral
229	Yes	1	2	5	Agree	Agree	Neutral	Agree	Agree	Agree	Agree	Agree	Agree	Agree	Agree	Agree
230	Yes	1	1	2	Agree	Neutral	Agree	Agree	Agree	Agree	Agree	Agree	Agree	Neutral	Agree	Agree
231	Yes	2	2	5	Agree	Agree	Neutral	Neutral	Neutral	Neutral	Disagree	Disagree	Disagree	Neutral	Agree	Neutral
232	Yes	2	2	3	Neutral	Strongly agree	Strongly agree	Strongly agree	Neutral	Disagree	Strongly agree	Strongly agree	Strongly Disagree	Strongly disagree	Strongly disagree	Neutral
233	Yes	1	1	3	Disagree	Disagree	Neutral	Neutral	Agree	Disagree	Disagree	Disagree	Strongly Disagree	Disagree	Disagree	Disagree
234	Yes	2	2	5	Agree	Neutral	Agree	Agree	Agree	Agree	Agree	Neutral	Neutral	Strongly agree	Neutral	Agree
235	Yes	1	1	3	Agree	Agree	Agree	Agree	Agree	Agree	Agree	Agree	Neutral	Agree	Agree	Agree
236	Yes	1	2	5	Strongly Agree	Agree	Agree	Strongly agree	Agree	Agree	Neutral	Neutral	Agree	Agree	Agree	Agree
237	Yes	1	1	3	Agree	Agree	Neutral	Agree	Disagree	Neutral	Neutral	Neutral	Disagree	Neutral	Strongly disagree	Agree
238	Yes	1	1	2	Agree	Agree	Agree	Agree	Agree	Agree	Agree	Agree	Agree	Agree	Agree	Agree
239	Yes	2	2	5	Neutral	Agree	Neutral	Neutral	Agree	Agree	Agree	Agree	Neutral	Neutral	Neutral	Disagree
240	Yes	1	1	2	Agree	Agree	Neutral	Agree	Agree	Neutral	Agree	Agree	Neutral	Disagree	Disagree	Strongly agree
241	Yes	1	1	2	Strongly Agree	Agree	Neutral	Agree	Agree	Agree	Agree	Neutral	Agree	Agree	Neutral	Neutral
242	Yes	1	1	1	Neutral	Neutral	Disagree	Neutral	Neutral	Disagree	Disagree	Disagree	Neutral	Disagree	Disagree	Strongly agree
243	Yes	1	2	5	Neutral	Agree	Agree	Neutral	Agree	Agree	Neutral	Neutral	Neutral	Agree	Agree	Agree
244	Yes	1	1	2	Strongly Agree	Neutral	Neutral	Agree	Disagree	Disagree	Disagree	Disagree	Neutral	Disagree	Neutral	Disagree
245	Yes	1	2	5	Disagree	Disagree	Neutral	Agree	Neutral	Agree	Agree	Neutral	Disagree	Disagree	Agree	Strongly agree
246	Yes	1	1	4	Strongly Agree	Disagree	Neutral	Agree	Agree	Neutral	Strongly disagree	Agree	Neutral	Disagree	Strongly agree	Strongly disagree
247	Yes	1	2	3	Agree	Neutral	Agree	Disagree	Neutral	Neutral	Neutral	Disagree	Disagree	Neutral	Disagree	Agree
248	Yes	1	2	3	Neutral	Strongly disagree	Neutral	Strongly Disagree	Neutral	Strongly agree	Strongly agree	Neutral	Neutral	Neutral	Disagree	Neutral
249	Yes	1	2	3	Agree	Neutral	Agree	Disagree	Disagree	Agree	Agree	Agree	Disagree	Disagree	Agree	Neutral
250	Yes	1	1	2	Agree	Agree	Neutral	Disagree	Disagree	Agree	Agree	Disagree	Strongly agree	Strongly agree	Agree	Agree
251	Yes	1	1	2	Agree	Agree	Agree	Neutral	Agree	Agree	Agree	Neutral	Neutral	Neutral	Disagree	Agree
252	Yes	1	1	2	Disagree	Neutral	Strongly disagree	Strongly Disagree	Neutral	Strongly Disagree	Neutral	Neutral	Neutral	Strongly disagree	Disagree	Disagree
253	Yes	1	2	3	Agree	Agree	Neutral	Agree	Disagree	Neutral	Disagree	Neutral	Agree	Agree	Strongly agree	Neutral
254	Yes	2	2	5	Agree	Agree	Neutral	Neutral	Neutral	Agree	Agree	Agree	Agree	Agree	Neutral	Agree
255	Yes	2	2	3	Agree	Agree	Neutral	Agree	Agree	Agree	Agree	Agree	Agree	Agree	Agree	Agree
256	Yes	2	2	5	Neutral	Disagree	Neutral	Neutral	Neutral	Disagree	Neutral	Neutral	Neutral	Agree	Disagree	Disagree
257	Yes	2	1	1	Agree	Neutral	Neutral	Neutral	Neutral	Neutral	Neutral	Neutral	Neutral	Neutral	Neutral	Neutral
258	Yes	2	1	1	Agree	Agree	Strongly agree	Agree	Agree	Strongly agree	Agree	Agree	Disagree	Agree	Disagree	Agree
259	Yes	2	2	5	Agree	Agree	Agree	Neutral	Agree	Agree	Strongly agree	Agree	Agree	Neutral	Agree	Agree
260	Yes	2	1	4	Agree	Agree	Agree	Agree	Agree	Agree	Agree	Agree	Agree	Agree	Agree	Agree
261	Yes	2	1	4	Strongly Agree	Disagree	Disagree	Disagree	Disagree	Disagree	Agree	Disagree	Disagree	Disagree	Strongly disagree	Neutral
262	Yes	2	1	4	Neutral	Neutral	Disagree	Strongly Disagree	Neutral	Neutral	Neutral	Neutral	Agree	Agree	Neutral	Neutral
263	Yes	2	2	5	Strongly Agree	Neutral	Agree	Agree	Agree	Agree	Neutral	Strongly agree	Strongly agree	Strongly agree	Neutral	Agree
264	Yes	1	1	4	Agree	Agree	Neutral	Neutral	Neutral	Agree	Agree	Neutral	Neutral	Neutral	Neutral	Neutral
265	Yes	2	1	4	Strongly Disagree	Neutral	Strongly disagree	Disagree	Disagree	Strongly Disagree	Strongly disagree	Strongly disagree	Strongly Disagree	Strongly disagree	Strongly disagree	Strongly disagree
266	Yes	1	2	5	Disagree	Disagree	Neutral	Strongly Disagree	Disagree	Disagree	Neutral	Disagree	Disagree	Disagree	Strongly disagree	Disagree
267	Yes	1	1	3	Neutral	Strongly agree	Disagree	Neutral	Strongly Agree	Agree	Agree	Agree	Strongly agree	Strongly agree	Strongly agree	Strongly agree
268	Yes	1	1	3	Neutral	Agree	Neutral	Neutral	Neutral	Neutral	Agree	Neutral	Agree	Agree	Strongly agree	Agree
269	Yes	2	2	5	Strongly Disagree	Strongly disagree	Strongly disagree	Strongly Disagree	Strongly Disagree	Strongly Disagree	Strongly disagree	Strongly disagree	Strongly Disagree	Strongly disagree	Strongly disagree	Strongly disagree
270	Yes	1	1	1	Disagree	Disagree	Disagree	Neutral	Neutral	Disagree	Agree	Agree	Agree	Agree	Agree	Agree
271	Yes	1	1	1	Neutral	Agree	Agree	Agree	Neutral	Neutral	Neutral	Disagree	Disagree	Neutral	Neutral	Neutral
272	Yes	2	2	5	Strongly Agree	Strongly agree	Strongly agree	Strongly agree	Strongly Agree	Strongly agree	Strongly agree	Strongly agree	Strongly agree	Strongly agree	Agree	Strongly agree
273	Yes	1	1	2	Agree	Agree	Agree	Agree	Agree	Agree	Agree	Agree	Neutral	Agree	Agree	Agree
274	Yes	1	2	5	Agree	Neutral	Neutral	Agree	Agree	Neutral	Agree	Strongly agree	Agree	Neutral	Neutral	Agree
275	Yes	1	2	5	Disagree	Neutral	Strongly disagree	Disagree	Neutral	Neutral	Neutral	Disagree	Disagree	Neutral	Neutral	Neutral
276	Yes	1	2	5	Agree	Neutral	Neutral	Disagree	Disagree	Neutral	Disagree	Neutral	Neutral	Agree	Neutral	Disagree
277	Yes	1	2	3	Disagree	Agree	Disagree	Strongly Disagree	Strongly Disagree	Neutral	Agree	Strongly disagree	Disagree	Disagree	Strongly disagree	Disagree
278	Yes	2	1	1	Agree	Agree	Neutral	Neutral	Agree	Disagree	Agree	Strongly disagree	Strongly Disagree	Agree	Agree	Strongly disagree
279	Yes	2	2	5	Agree	Agree	Neutral	Neutral	Disagree	Disagree	Agree	Disagree	Strongly Disagree	Disagree	Strongly agree	Neutral
280	Yes	2	1	1	Agree	Agree	Agree	Disagree	Neutral	Disagree	Agree	Disagree	Strongly Disagree	Agree	Agree	Neutral
281	Yes	2	2	5	Agree	Agree	Neutral	Neutral	Agree	Neutral	Disagree	Neutral	Agree	Agree	Strongly agree	Agree
282	Yes	2	1	2	Disagree	Disagree	Strongly disagree	Strongly Disagree	Strongly Disagree	Disagree	Neutral	Neutral	Strongly Disagree	Disagree	Agree	Neutral
283	Yes	2	1	2	Neutral	Neutral	Neutral	Disagree	Agree	Disagree	Agree	Strongly agree	Agree	Agree	Agree	Agree
284	Yes	2	2	5	Agree	Agree	Strongly agree	Neutral	Neutral	Disagree	Agree	Agree	Agree	Strongly agree	Strongly agree	Agree
285	Yes	2	1	3	Agree	Agree	Disagree	Neutral	Neutral	Strongly Disagree	Strongly agree	Agree	Neutral	Agree	Strongly agree	Strongly agree
286	Yes	2	2	5	Agree	Agree	Disagree	Neutral	Agree	Agree	Strongly agree	Neutral	Agree	Strongly agree	Agree	Disagree
287	Yes	2	1	3	Agree	Agree	Disagree	Disagree	Strongly Agree	Agree	Agree	Agree	Strongly agree	Agree	Strongly agree	Neutral
288	Yes	2	2	5	Agree	Agree	Agree	Agree	Neutral	Neutral	Agree	Neutral	Neutral	Neutral	Agree	Agree
289	Yes	2	1	3	Agree	Agree	Neutral	Neutral	Agree	Neutral	Agree	Agree	Agree	Agree	Agree	Agree
290	Yes	2	2	3	Neutral	Neutral	Strongly agree	Strongly agree	Agree	Disagree	Agree	Neutral	Disagree	Neutral	Disagree	Disagree
291	Yes	2	2	3	Neutral	Neutral	Neutral	Neutral	Disagree	Neutral	Neutral	Neutral	Neutral	Neutral	Neutral	Neutral
292	Yes	1	1	1	Agree	Agree	Agree	Agree	Strongly Agree	Agree	Agree	Agree	Agree	Agree	Agree	Agree
293	Yes	1	1	1	Agree	Agree	Agree	Neutral	Agree	Agree	Agree	Agree	Agree	Agree	Agree	Agree
294	Yes	1	2	5	Strongly Agree	Strongly agree	Strongly agree	Strongly agree	Strongly Agree	Strongly agree	Strongly agree	Strongly agree	Strongly agree	Strongly agree	Strongly agree	Strongly agree
295	Yes	1	1	4	Agree	Agree	Agree	Neutral	Agree	Agree	Agree	Agree	Agree	Agree	Agree	Agree
296	Yes	1	2	5	Agree	Agree	Neutral	Neutral	Neutral	Agree	Strongly agree	Agree	Agree	Neutral	Disagree	Neutral
297	Yes	2	1	4	Agree	Agree	Agree	Neutral	Agree	Disagree	Agree	Agree	Agree	Agree	Agree	Neutral
298	Yes	2	2	5	Neutral	Agree	Agree	Agree	Neutral	Neutral	Neutral	Agree	Agree	Neutral	Agree	Agree
299	Yes	1	1	3	Strongly Agree	Agree	Neutral	Strongly agree	Neutral	Neutral	Agree	Neutral	Agree	Neutral	Disagree	Agree
300	Yes	1	2	4	Agree	Neutral	Disagree	Agree	Neutral	Neutral	Neutral	Neutral	Neutral	Disagree	Neutral	Agree
301	Yes	2	2	5	Disagree	Strongly disagree	Agree	Neutral	Neutral	Neutral	Agree	Disagree	Neutral	Strongly disagree	Strongly disagree	Neutral
302	Yes	2	1	4	Neutral	Strongly agree	Neutral	Disagree	Strongly Disagree	Disagree	Neutral	Disagree	Neutral	Agree	Strongly agree	Agree
303	Yes	2	1	4	Agree	Neutral	Neutral	Disagree	Agree	Agree	Agree	Neutral	Agree	Disagree	Disagree	Neutral
304	Yes	2	1	3	Neutral	Disagree	Neutral	Disagree	Disagree	Agree	Disagree	Agree	Neutral	Neutral	Disagree	Neutral
305	Yes	2	2	5	Neutral	Agree	Neutral	Disagree	Neutral	Agree	Neutral	Agree	Disagree	Agree	Disagree	Agree
306	Yes	2	2	5	Strongly Agree	Neutral	Agree	Agree	Agree	Agree	Neutral	Strongly disagree	Agree	Neutral	Disagree	Disagree
307	Yes	1	2	5	Neutral	Strongly agree	Neutral	Strongly agree	Agree	Disagree	Neutral	Neutral	Disagree	Neutral	Neutral	Agree
308	Yes	1	2	5	Agree	Neutral	Disagree	Neutral	Agree	Disagree	Agree	Agree	Disagree	Disagree	Neutral	Agree
309	Yes	1	1	4	Agree	Neutral	Agree	Disagree	Disagree	Neutral	Disagree	Neutral	Agree	Strongly agree	Strongly agree	Strongly agree
310	Yes	1	1	4	Neutral	Strongly agree	Strongly agree	Agree	Agree	Agree	Strongly agree	Agree	Agree	Neutral	Agree	Agree
311	Yes	1	2	5	Strongly Agree	Agree	Agree	Strongly agree	Agree	Agree	Agree	Agree	Agree	Agree	Agree	Agree
312	Yes	1	2	5	Strongly Disagree	Disagree	Strongly disagree	Disagree	Disagree	Neutral	Neutral	Disagree	Agree	Agree	Agree	Neutral
313	Yes	1	1	4	Neutral	Disagree	Neutral	Disagree	Neutral	Agree	Neutral	Agree	Agree	Neutral	Agree	Disagree
314	Yes	1	2	5	Strongly Agree	Strongly agree	Strongly agree	Strongly agree	Strongly Agree	Strongly agree	Strongly agree	Agree	Agree	Agree	Agree	Agree
315	Yes	1	1	4	Strongly Agree	Agree	Neutral	Agree	Agree	Agree	Agree	Agree	Strongly agree	Agree	Strongly agree	Strongly agree
316	Yes	1	1	4	Neutral	Neutral	Neutral	Neutral	Neutral	Neutral	Neutral	Neutral	Neutral	Neutral	Neutral	Neutral
317	Yes	1	1	4	Agree	Agree	Agree	Neutral	Agree	Neutral	Neutral	Neutral	Neutral	Agree	Neutral	Agree
318	Yes	2	1	4	Agree	Neutral	Neutral	Disagree	Neutral	Strongly agree	Neutral	Neutral	Strongly agree	Strongly agree	Agree	Agree
319	Yes	1	1	3	Strongly Agree	Agree	Strongly agree	Strongly agree	Agree	Agree	Strongly agree	Strongly agree	Strongly agree	Agree	Agree	Agree
320	Yes	2	1	2	Strongly Agree	Agree	Strongly agree	Strongly agree	Agree	Agree	Strongly agree	Strongly agree	Strongly agree	Agree	Agree	Agree
321	Yes	1	1	2	Agree	Agree	Agree	Agree	Agree	Agree	Agree	Agree	Agree	Agree	Agree	Agree
322	Yes	1	1	2	Strongly Agree	Strongly agree	Strongly agree	Strongly agree	Agree	Strongly agree	Strongly agree	Strongly agree	Strongly agree	Strongly agree	Strongly agree	Strongly agree
323	Yes	1	1	1	Strongly Disagree	Strongly disagree	Strongly disagree	Strongly Disagree	Strongly Disagree	Strongly Disagree	Strongly disagree	Strongly disagree	Strongly Disagree	Strongly disagree	Strongly disagree	Strongly disagree
324	Yes	1	1	1	Strongly Disagree	Strongly disagree	Strongly disagree	Strongly Disagree	Strongly Disagree	Strongly Disagree	Strongly disagree	Strongly disagree	Strongly Disagree	Strongly disagree	Strongly disagree	Strongly disagree
325	Yes	2	1	4	Agree	Agree	Agree	Agree	Agree	Agree	Agree	Agree	Agree	Agree	Agree	Agree
326	Yes	2	1	4	Agree	Agree	Agree	Agree	Agree	Agree	Agree	Agree	Agree	Agree	Agree	Agree
327	Yes	2	1	1	Strongly Agree	Strongly agree	Strongly agree	Strongly agree	Strongly Agree	Strongly agree	Strongly agree	Strongly agree	Strongly agree	Strongly agree	Strongly agree	Strongly agree
328	Yes	1	1	1	Strongly Agree	Strongly agree	Strongly agree	Agree	Strongly Agree	Strongly agree	Agree	Strongly agree	Agree	Agree	Agree	Agree
329	Yes	2	1	1	Strongly Agree	Agree	Strongly agree	Strongly agree	Disagree	Strongly agree	Strongly agree	Agree	Agree	Agree	Agree	Agree
330	Yes	2	1	2	Strongly Agree	Agree	Strongly agree	Strongly agree	Disagree	Strongly agree	Strongly agree	Agree	Agree	Agree	Agree	Agree
331	Yes	1	1	2	Agree	Agree	Agree	Agree	Agree	Agree	Agree	Agree	Agree	Agree	Agree	Agree
332	Yes	1	2	5	Strongly Agree	Strongly agree	Strongly agree	Strongly agree	Strongly Agree	Agree	Strongly agree	Agree	Agree	Agree	Agree	Agree
333	Yes	1	2	5	Neutral	Neutral	Neutral	Neutral	Neutral	Neutral	Neutral	Neutral	Neutral	Neutral	Neutral	Neutral
334	Yes	1	2	3	Strongly Agree	Strongly agree	Agree	Agree	Agree	Agree	Agree	Agree	Agree	Agree	Agree	Agree
335	Yes	2	2	5	Neutral	Strongly disagree	Strongly disagree	Strongly Disagree	Disagree	Disagree	Neutral	Neutral	Strongly Disagree	Neutral	Neutral	Neutral
336	Yes	1	1	3	Agree	Agree	Neutral	Agree	Agree	Agree	Agree	Agree	Agree	Agree	Neutral	Agree
337	Yes	2	1	3	Strongly Agree	Strongly agree	Neutral	Agree	Neutral	Agree	Agree	Agree	Neutral	Agree	Neutral	Agree
338	Yes	2	2	3	Agree	Agree	Disagree	Neutral	Neutral	Disagree	Neutral	Disagree	Disagree	Disagree	Neutral	Neutral
339	Yes	2	1	1	Neutral	Strongly disagree	Strongly disagree	Strongly Disagree	Disagree	Disagree	Neutral	Neutral	Strongly Disagree	Neutral	Neutral	Neutral
340	Yes	2	1	2	Disagree	Agree	Agree	Agree	Disagree	Strongly agree	Neutral	Agree	Agree	Agree	Agree	Strongly disagree
341	Yes	2	1	1	Agree	Disagree	Agree	Disagree	Disagree	Disagree	Agree	Neutral	Disagree	Neutral	Disagree	Neutral
342	Yes	2	1	3	Strongly Disagree	Strongly disagree	Strongly disagree	Agree	Strongly Disagree	Strongly Disagree	Agree	Strongly disagree	Strongly Disagree	Strongly disagree	Strongly disagree	Strongly disagree
343	Yes	1	1	3	Agree	Agree	Strongly agree	Neutral	Neutral	Strongly agree	Agree	Agree	Neutral	Agree	Neutral	Agree
344	Yes	1	1	4	Neutral	Agree	Agree	Agree	Agree	Neutral	Agree	Agree	Agree	Agree	Agree	Agree
345	Yes	1	1	4	Strongly Agree	Strongly agree	Strongly agree	Strongly agree	Strongly Agree	Strongly agree	Strongly agree	Strongly agree	Strongly agree	Strongly agree	Strongly agree	Strongly agree
346	Yes	1	1	4	Strongly Disagree	Strongly disagree	Disagree	Disagree	Agree	Disagree	Neutral	Neutral	Disagree	Strongly agree	Strongly disagree	Neutral
347	Yes	1	1	4	Strongly Disagree	Strongly disagree	Disagree	Disagree	Agree	Disagree	Neutral	Neutral	Disagree	Strongly agree	Strongly disagree	Neutral
348	Yes	1	1	2	Neutral	Agree	Agree	Agree	Agree	Agree	Agree	Agree	Agree	Agree	Agree	Agree
349	Yes	1	1	2	Neutral	Neutral	Neutral	Neutral	Disagree	Neutral	Neutral	Disagree	Disagree	Disagree	Disagree	Disagree
350	Yes	1	1	2	Neutral	Disagree	Neutral	Agree	Agree	Neutral	Agree	Neutral	Disagree	Neutral	Neutral	Neutral
351	Yes	1	1	3	Neutral	Disagree	Neutral	Agree	Agree	Neutral	Agree	Neutral	Disagree	Neutral	Neutral	Neutral
352	Yes	2	1	4	Strongly Agree	Strongly agree	Agree	Strongly agree	Agree	Agree	Agree	Agree	Agree	Agree	Agree	Agree
353	Yes	1	1	4	Agree	Agree	Agree	Agree	Agree	Agree	Agree	Agree	Agree	Agree	Agree	Agree
354	Yes	1	1	1	Strongly Agree	Neutral	Strongly agree	Strongly agree	Strongly Agree	Strongly agree	Strongly agree	Agree	Agree	Agree	Agree	Strongly agree
355	Yes	1	1	1	Neutral	Agree	Agree	Agree	Agree	Agree	Agree	Agree	Agree	Agree	Agree	Agree
356	Yes	1	1	2	Agree	Agree	Agree	Neutral	Agree	Neutral	Agree	Neutral	Disagree	Disagree	Agree	Agree
357	Yes	2	1	1	Neutral	Agree	Neutral	Neutral	Neutral	Neutral	Neutral	Neutral	Neutral	Neutral	Neutral	Neutral
358	Yes	1	1	1	Neutral	Neutral	Neutral	Neutral	Agree	Neutral	Agree	Neutral	Disagree	Strongly disagree	Strongly disagree	Neutral
359	Yes	1	2	5	Strongly Disagree	Strongly disagree	Strongly disagree	Strongly Disagree	Neutral	Strongly Disagree	Neutral	Neutral	Neutral	Neutral	Neutral	Neutral
360	Yes	1	1	4	Neutral	Agree	Neutral	Neutral	Neutral	Neutral	Neutral	Neutral	Neutral	Neutral	Neutral	Neutral
361	Yes	1	1	4	Strongly Agree	Strongly agree	Agree	Strongly agree	Agree	Agree	Agree	Agree	Agree	Agree	Agree	Agree
362	Yes	1	1	4	Agree	Agree	Strongly agree	Agree	Agree	Disagree	Agree	Neutral	Disagree	Agree	Strongly disagree	Disagree
363	Yes	1	1	3	Strongly Agree	Strongly agree	Strongly agree	Strongly agree	Strongly Agree	Strongly agree	Strongly agree	Strongly agree	Strongly agree	Strongly agree	Strongly agree	Strongly agree
364	Yes	1	1	3	Neutral	Agree	Agree	Disagree	Strongly Agree	Neutral	Strongly agree	Neutral	Strongly agree	Neutral	Strongly agree	Strongly agree
365	Yes	2	1	3	Strongly Agree	Strongly agree	Agree	Strongly agree	Strongly Agree	Strongly agree	Agree	Strongly agree	Strongly agree	Strongly agree	Strongly agree	Strongly agree
366	Yes	2	1	2	Agree	Agree	Agree	Agree	Agree	Agree	Agree	Agree	Agree	Agree	Agree	Agree
367	Yes	2	1	1	Strongly Agree	Strongly agree	Disagree	Disagree	Strongly Agree	Neutral	Strongly agree	Agree	Neutral	Disagree	Strongly disagree	Strongly agree
368	Yes	1	1	1	Strongly Agree	Agree	Agree	Strongly agree	Strongly Disagree	Neutral	Neutral	Agree	Strongly Disagree	Strongly disagree	Disagree	Disagree
369	Yes	2	1	1	Agree	Neutral	Neutral	Strongly Disagree	Disagree	Neutral	Agree	Neutral	Disagree	Neutral	Disagree	Neutral
370	Yes	2	1	2	Agree	Agree	Agree	Agree	Neutral	Agree	Agree	Agree	Disagree	Neutral	Agree	Neutral
371	Yes	2	1	2	Strongly Agree	Agree	Agree	Strongly agree	Strongly Disagree	Neutral	Neutral	Agree	Strongly Disagree	Strongly disagree	Disagree	Disagree
372	Yes	2	2	5	Neutral	Agree	Neutral	Neutral	Neutral	Disagree	Agree	Disagree	Neutral	Agree	Neutral	Disagree
373	Yes	2	2	3	Disagree	Agree	Agree	Disagree	Neutral	Agree	Neutral	Neutral	Agree	Disagree	Neutral	Agree
374	Yes	1	2	3	Neutral	Agree	Disagree	Neutral	Agree	Neutral	Agree	Neutral	Disagree	Disagree	Disagree	Agree
375	Yes	1	1	4	Strongly Agree	Strongly agree	Disagree	Neutral	Neutral	Agree	Strongly agree	Disagree	Strongly Disagree	Strongly agree	Strongly agree	Neutral
376	Yes	1	1	4	Strongly Agree	Disagree	Neutral	Neutral	Agree	Disagree	Agree	Agree	Strongly Disagree	Agree	Disagree	Disagree
377	Yes	1	1	4	Neutral	Neutral	Neutral	Strongly Disagree	Disagree	Strongly Disagree	Neutral	Neutral	Disagree	Neutral	Disagree	Disagree
378	Yes	1	1	3	Agree	Agree	Agree	Agree	Agree	Agree	Neutral	Agree	Neutral	Neutral	Neutral	Neutral
379	Yes	1	1	3	Agree	Agree	Agree	Neutral	Agree	Agree	Agree	Agree	Agree	Agree	Agree	Agree
380	Yes	1	2	3	Neutral	Agree	Neutral	Neutral	Agree	Strongly Disagree	Neutral	Disagree	Disagree	Agree	Strongly disagree	Agree
381	Yes	1	1	3	Strongly Agree	Strongly agree	Strongly agree	Strongly agree	Strongly Agree	Strongly agree	Strongly agree	Strongly agree	Strongly agree	Strongly agree	Strongly agree	Strongly agree
382	Yes	1	2	3	Strongly Agree	Strongly agree	Strongly agree	Strongly agree	Strongly Agree	Strongly agree	Strongly agree	Strongly agree	Strongly agree	Strongly agree	Strongly agree	Strongly agree
383	Yes	1	2	3	Agree	Agree	Agree	Strongly agree	Disagree	Neutral	Agree	Agree	Agree	Neutral	Agree	Agree
384	Yes	1	1	3	Agree	Agree	Agree	Agree	Agree	Agree	Agree	Agree	Agree	Agree	Agree	Agree
385	Yes	1	2	3	Neutral	Agree	Strongly agree	Neutral	Neutral	Agree	Agree	Agree	Disagree	Agree	Agree	Agree
386	Yes	1	2	3	Agree	Agree	Agree	Agree	Agree	Agree	Agree	Agree	Agree	Agree	Agree	Agree
387	Yes	2	1	3	Neutral	Strongly agree	Neutral	Neutral	Neutral	Agree	Agree	Agree	Agree	Agree	Strongly agree	Agree
388	Yes	2	2	3	Neutral	Disagree	Agree	Neutral	Disagree	Strongly Disagree	Strongly agree	Strongly agree	Disagree	Strongly agree	Strongly disagree	Strongly agree
389	Yes	2	1	4	Strongly Agree	Strongly agree	Strongly agree	Strongly agree	Strongly Agree	Strongly agree	Strongly agree	Strongly agree	Strongly agree	Strongly agree	Strongly agree	Strongly agree
390	Yes	2	1	4	Strongly Agree	Strongly agree	Strongly agree	Strongly agree	Strongly Agree	Agree	Agree	Strongly agree	Agree	Strongly agree	Strongly agree	Strongly agree
391	Yes	2	1	2	Agree	Agree	Neutral	Neutral	Agree	Disagree	Agree	Neutral	Neutral	Strongly agree	Agree	Agree
392	Yes	2	1	2	Neutral	Neutral	Agree	Neutral	Neutral	Neutral	Neutral	Disagree	Disagree	Disagree	Neutral	Neutral
393	Yes	2	1	2	Agree	Agree	Agree	Neutral	Neutral	Disagree	Agree	Neutral	Agree	Strongly agree	Neutral	Neutral
394	Yes	2	1	2	Agree	Agree	Agree	Neutral	Neutral	Disagree	Agree	Neutral	Agree	Strongly agree	Neutral	Neutral
395	Yes	2	1	1	Agree	Agree	Agree	Neutral	Neutral	Disagree	Agree	Neutral	Agree	Strongly agree	Neutral	Neutral
396	Yes	1	1	1	Neutral	Strongly disagree	Strongly agree	Neutral	Strongly Disagree	Strongly Disagree	Strongly agree	Strongly agree	Strongly Disagree	Neutral	Strongly disagree	Strongly agree
397	Yes	2	1	1	Neutral	Agree	Agree	Agree	Agree	Neutral	Agree	Agree	Neutral	Neutral	Agree	Agree
398	Yes	1	1	1	Agree	Neutral	Neutral	Agree	Agree	Disagree	Neutral	Agree	Neutral	Agree	Neutral	Disagree
399	Yes	2	1	2	Disagree	Disagree	Neutral	Neutral	Neutral	Disagree	Disagree	Agree	Neutral	Neutral	Disagree	Disagree
400	Yes	1	1	4	Agree	Strongly agree	Agree	Neutral	Agree	Agree	Neutral	Agree	Neutral	Agree	Agree	Agree
401	Yes	2	1	4	Neutral	Neutral	Agree	Neutral	Neutral	Neutral	Neutral	Disagree	Disagree	Disagree	Neutral	Neutral
402	Yes	1	1	4	Neutral	Neutral	Agree	Agree	Agree	Agree	Agree	Neutral	Agree	Agree	Neutral	Agree
403	Yes	2	1	3	Agree	Agree	Neutral	Neutral	Agree	Disagree	Agree	Neutral	Neutral	Strongly agree	Agree	Agree
404	Yes	2	2	5	Neutral	Neutral	Agree	Neutral	Neutral	Neutral	Neutral	Disagree	Disagree	Disagree	Neutral	Neutral
405	Yes	2	2	5	Agree	Agree	Neutral	Neutral	Agree	Neutral	Neutral	Agree	Neutral	Neutral	Disagree	Disagree
406	Yes	2	2	5	Agree	Agree	Neutral	Neutral	Agree	Disagree	Agree	Neutral	Neutral	Strongly agree	Agree	Agree
407	Yes	2	1	2	Agree	Agree	Neutral	Neutral	Agree	Neutral	Neutral	Agree	Neutral	Neutral	Disagree	Disagree
408	Yes	1	1	2	Agree	Neutral	Disagree	Neutral	Strongly Disagree	Disagree	Agree	Strongly agree	Disagree	Neutral	Neutral	Neutral
409	Yes	2	2	3	Neutral	Agree	Agree	Agree	Agree	Agree	Agree	Agree	Neutral	Agree	Agree	Agree
410	Yes	1	2	1	Disagree	Disagree	Neutral	Neutral	Disagree	Agree	Agree	Neutral	Disagree	Agree	Neutral	Disagree
411	Yes	2	2	5	Agree	Neutral	Disagree	Agree	Neutral	Disagree	Agree	Neutral	Disagree	Neutral	Agree	Disagree
412	Yes	1	2	3	Strongly Agree	Disagree	Strongly agree	Disagree	Agree	Disagree	Strongly agree	Neutral	Agree	Agree	Agree	Disagree
413	Yes	2	2	1	Strongly Agree	Agree	Neutral	Disagree	Strongly Disagree	Strongly agree	Agree	Neutral	Disagree	Strongly disagree	Strongly agree	Agree
414	Yes	1	2	3	Strongly Agree	Agree	Neutral	Disagree	Strongly Disagree	Strongly agree	Strongly agree	Strongly agree	Agree	Neutral	Strongly agree	Disagree
415	Yes	1	1	2	Strongly Agree	Agree	Neutral	Disagree	Strongly Disagree	Strongly agree	Strongly agree	Strongly agree	Agree	Neutral	Strongly agree	Disagree
416	Yes	1	1	2	Neutral	Neutral	Strongly disagree	Disagree	Strongly Agree	Strongly agree	Agree	Disagree	Neutral	Agree	Disagree	Neutral
417	Yes	1	1	2	Agree	Disagree	Agree	Neutral	Disagree	Strongly Disagree	Strongly agree	Agree	Strongly agree	Agree	Neutral	Neutral
418	Yes	1	1	2	Strongly Agree	Strongly agree	Agree	Agree	Neutral	Neutral	Disagree	Neutral	Agree	Strongly agree	Neutral	Agree
419	Yes	1	1	1	Neutral	Agree	Strongly agree	Agree	Neutral	Disagree	Agree	Strongly agree	Disagree	Agree	Agree	Strongly agree
420	Yes	2	2	3	Agree	Agree	Strongly agree	Strongly agree	Disagree	Disagree	Strongly agree	Neutral	Agree	Agree	Neutral	Agree
421	Yes	2	2	3	Strongly Agree	Neutral	Agree	Disagree	Neutral	Disagree	Disagree	Neutral	Agree	Agree	Strongly agree	Strongly agree
422	Yes	2	2	5	Strongly Agree	Neutral	Agree	Disagree	Neutral	Disagree	Disagree	Neutral	Agree	Agree	Strongly agree	Strongly agree
423	Yes	1	1	1	Strongly Agree	Agree	Neutral	Disagree	Strongly Disagree	Strongly agree	Strongly agree	Strongly agree	Agree	Neutral	Strongly agree	Disagree
424	Yes	2	1	1	Agree	Agree	Neutral	Strongly agree	Strongly Disagree	Neutral	Agree	Strongly agree	Neutral	Strongly agree	Agree	Strongly agree
425	Yes	2	1	2	Neutral	Strongly agree	Strongly agree	Agree	Strongly Agree	Agree	Agree	Strongly agree	Neutral	Strongly agree	Neutral	Agree
426	Yes	2	1	3	Agree	Agree	Neutral	Agree	Neutral	Neutral	Agree	Disagree	Disagree	Neutral	Disagree	Agree
427	Yes	2	1	3	Strongly Agree	Strongly agree	Agree	Neutral	Neutral	Agree	Neutral	Agree	Disagree	Agree	Disagree	Agree
428	Yes	2	1	3	Neutral	Neutral	Neutral	Disagree	Disagree	Neutral	Neutral	Agree	Disagree	Agree	Disagree	Neutral
429	Yes	2	1	3	Agree	Agree	Agree	Disagree	Neutral	Neutral	Strongly agree	Agree	Agree	Agree	Neutral	Agree
430	Yes	1	1	4	Strongly Agree	Strongly agree	Agree	Agree	Neutral	Neutral	Neutral	Agree	Strongly Disagree	Neutral	Strongly disagree	Neutral
431	Yes	1	1	4	Agree	Disagree	Agree	Neutral	Neutral	Agree	Agree	Strongly agree	Strongly agree	Agree	Agree	Agree
432	Yes	2	1	4	Agree	Agree	Agree	Agree	Agree	Agree	Agree	Agree	Neutral	Neutral	Neutral	Neutral
433	Yes	1	1	4	Agree	Agree	Strongly agree	Agree	Neutral	Strongly agree	Strongly agree	Agree	Neutral	Disagree	Strongly disagree	Neutral
434	Yes	2	1	4	Agree	Agree	Strongly agree	Strongly agree	Agree	Strongly agree	Agree	Agree	Strongly agree	Agree	Strongly agree	Strongly agree
435	Yes	2	2	5	Disagree	Neutral	Agree	Neutral	Neutral	Disagree	Disagree	Disagree	Disagree	Neutral	Strongly disagree	Disagree
436	Yes	2	2	5	Neutral	Agree	Agree	Neutral	Neutral	Agree	Disagree	Neutral	Neutral	Neutral	Disagree	Neutral
437	Yes	1	2	3	Strongly Agree	Agree	Agree	Strongly agree	Strongly Agree	Agree	Agree	Agree	Agree	Agree	Agree	Agree
438	Yes	2	1	4	Strongly Agree	Strongly agree	Agree	Agree	Neutral	Neutral	Neutral	Agree	Strongly Disagree	Neutral	Strongly disagree	Neutral
439	Yes	1	1	4	Agree	Agree	Agree	Agree	Agree	Agree	Agree	Agree	Agree	Agree	Agree	Agree
440	Yes	2	2	3	Neutral	Strongly agree	Disagree	Strongly Disagree	Neutral	Neutral	Strongly agree	Neutral	Agree	Disagree	Strongly disagree	Strongly disagree
441	Yes	1	1	4	Agree	Agree	Agree	Agree	Agree	Agree	Agree	Strongly agree	Strongly agree	Strongly agree	Strongly disagree	Strongly disagree
442	Yes	1	2	3	Agree	Strongly agree	Strongly disagree	Strongly Disagree	Strongly Disagree	Strongly Disagree	Disagree	Disagree	Disagree	Agree	Strongly disagree	Strongly disagree
443	Yes	1	1	4	Agree	Agree	Neutral	Neutral	Neutral	Neutral	Agree	Agree	Agree	Neutral	Disagree	Neutral
444	Yes	1	1	4	Neutral	Neutral	Agree	Strongly Disagree	Neutral	Neutral	Neutral	Strongly disagree	Neutral	Neutral	Strongly disagree	Strongly disagree
445	Yes	1	1	4	Neutral	Agree	Agree	Neutral	Agree	Neutral	Agree	Strongly agree	Neutral	Agree	Strongly disagree	Agree
446	Yes	1	2	5	Agree	Strongly agree	Neutral	Strongly Disagree	Neutral	Neutral	Agree	Strongly disagree	Neutral	Neutral	Disagree	Strongly disagree
447	Yes	1	2	5	Agree	Agree	Agree	Agree	Neutral	Agree	Agree	Neutral	Agree	Agree	Agree	Agree
448	Yes	1	2	5	Neutral	Disagree	Neutral	Disagree	Neutral	Agree	Agree	Agree	Neutral	Agree	Agree	Disagree
449	Yes	1	2	5	Strongly Agree	Strongly agree	Agree	Strongly agree	Strongly Agree	Strongly agree	Agree	Agree	Neutral	Agree	Neutral	Agree
450	Yes	2	1	4	Agree	Strongly agree	Agree	Strongly agree	Agree	Agree	Neutral	Agree	Agree	Agree	Agree	Agree
451	Yes	2	1	4	Neutral	Neutral	Agree	Strongly agree	Strongly Agree	Strongly agree	Strongly agree	Strongly agree	Strongly agree	Neutral	Neutral	Neutral
452	Yes	2	1	4	Agree	Agree	Agree	Neutral	Agree	Neutral	Neutral	Neutral	Agree	Neutral	Disagree	Neutral
453	Yes	1	1	3	Agree	Agree	Agree	Agree	Agree	Agree	Agree	Neutral	Disagree	Agree	Neutral	Disagree
454	Yes	1	1	3	Neutral	Neutral	Neutral	Neutral	Neutral	Neutral	Neutral	Neutral	Neutral	Disagree	Neutral	Neutral
455	Yes	1	1	3	Strongly Agree	Agree	Agree	Agree	Agree	Agree	Neutral	Agree	Agree	Agree	Agree	Agree
456	Yes	1	1	3	Strongly Agree	Strongly agree	Agree	Agree	Neutral	Neutral	Neutral	Agree	Strongly Disagree	Neutral	Strongly disagree	Neutral
457	Yes	1	1	4	Agree	Agree	Neutral	Neutral	Neutral	Neutral	Agree	Neutral	Disagree	Agree	Strongly disagree	Agree
458	Yes	1	1	4	Agree	Agree	Disagree	Disagree	Disagree	Neutral	Agree	Neutral	Disagree	Agree	Disagree	Strongly agree
459	Yes	1	1	4	Neutral	Agree	Agree	Agree	Agree	Agree	Agree	Agree	Neutral	Agree	Neutral	Neutral
460	Yes	1	1	2	Agree	Agree	Agree	Neutral	Agree	Agree	Agree	Agree	Disagree	Agree	Agree	Disagree
461	Yes	1	2	3	Agree	Neutral	Agree	Agree	Agree	Agree	Agree	Agree	Strongly agree	Strongly agree	Strongly agree	Agree
462	Yes	1	1	1	Agree	Agree	Agree	Neutral	Agree	Neutral	Neutral	Agree	Agree	Agree	Agree	Agree
463	Yes	1	1	1	Strongly Agree	Agree	Agree	Agree	Agree	Agree	Neutral	Neutral	Neutral	Agree	Agree	Agree
464	Yes	2	2	3	Neutral	Disagree	Disagree	Disagree	Neutral	Disagree	Neutral	Disagree	Neutral	Disagree	Neutral	Neutral
465	Yes	2	2	3	Neutral	Agree	Agree	Neutral	Neutral	Neutral	Neutral	Neutral	Neutral	Neutral	Neutral	Neutral
466	Yes	2	1	3	Agree	Agree	Agree	Agree	Neutral	Neutral	Disagree	Agree	Agree	Agree	Neutral	Agree
467	Yes	2	1	3	Agree	Neutral	Neutral	Neutral	Neutral	Agree	Agree	Agree	Neutral	Agree	Neutral	Neutral
468	Yes	1	1	3	Agree	Neutral	Agree	Neutral	Agree	Disagree	Agree	Neutral	Agree	Agree	Agree	Agree
469	Yes	1	2	3	Agree	Disagree	Neutral	Agree	Neutral	Neutral	Agree	Agree	Neutral	Agree	Strongly agree	Agree
470	Yes	1	2	3	Agree	Agree	Neutral	Neutral	Neutral	Agree	Agree	Agree	Disagree	Strongly agree	Neutral	Strongly agree
471	Yes	2	2	3	Agree	Neutral	Strongly agree	Agree	Agree	Agree	Agree	Agree	Agree	Agree	Strongly agree	Agree
472	Yes	2	1	1	Agree	Agree	Agree	Agree	Neutral	Disagree	Neutral	Agree	Agree	Neutral	Agree	Strongly agree
473	Yes	2	1	1	Disagree	Disagree	Disagree	Neutral	Agree	Disagree	Neutral	Strongly disagree	Strongly Disagree	Strongly disagree	Strongly disagree	Strongly disagree
474	Yes	1	1	1	Agree	Agree	Agree	Agree	Agree	Agree	Agree	Agree	Agree	Agree	Agree	Agree
475	Yes	1	1	1	Agree	Agree	Agree	Neutral	Neutral	Neutral	Disagree	Agree	Agree	Agree	Agree	Agree
476	Yes	1	1	1	Disagree	Strongly disagree	Strongly disagree	Strongly Disagree	Strongly Disagree	Strongly Disagree	Strongly disagree	Strongly disagree	Strongly Disagree	Strongly disagree	Strongly disagree	Strongly disagree
477	Yes	2	1	2	Agree	Agree	Agree	Agree	Agree	Agree	Agree	Agree	Agree	Agree	Agree	Agree
478	Yes	2	1	2	Agree	Disagree	Disagree	Disagree	Neutral	Strongly Disagree	Disagree	Neutral	Neutral	Neutral	Strongly disagree	Strongly disagree
479	Yes	2	1	4	Neutral	Neutral	Neutral	Neutral	Neutral	Neutral	Disagree	Neutral	Neutral	Neutral	Neutral	Neutral
480	Yes	2	1	4	Agree	Agree	Agree	Neutral	Agree	Agree	Agree	Agree	Agree	Agree	Agree	Agree
481	Yes	2	1	4	Agree	Agree	Agree	Agree	Agree	Agree	Agree	Agree	Agree	Agree	Agree	Agree
482	Yes	2	1	3	Neutral	Agree	Agree	Neutral	Neutral	Agree	Agree	Agree	Agree	Neutral	Agree	Neutral
483	Yes	2	1	4	Agree	Agree	Strongly agree	Strongly agree	Strongly Agree	Strongly agree	Strongly agree	Agree	Agree	Agree	Agree	Strongly agree
484	Yes	2	1	2	Agree	Agree	Agree	Agree	Agree	Agree	Disagree	Disagree	Disagree	Disagree	Disagree	Disagree
485	Yes	2	1	2	Agree	Agree	Strongly agree	Agree	Strongly Agree	Agree	Agree	Agree	Agree	Agree	Agree	Strongly agree
486	Yes	1	1	4	Strongly Agree	Strongly agree	Agree	Neutral	Agree	Agree	Agree	Agree	Agree	Agree	Agree	Agree
487	Yes	1	2	3	Agree	Neutral	Agree	Agree	Agree	Neutral	Agree	Neutral	Agree	Agree	Agree	Agree
488	Yes	2	1	4	Neutral	Disagree	Neutral	Neutral	Agree	Neutral	Disagree	Disagree	Disagree	Disagree	Disagree	Neutral
489	Yes	1	2	3	Agree	Agree	Agree	Agree	Strongly Agree	Agree	Neutral	Agree	Agree	Agree	Agree	Agree
490	Yes	1	2	3	Agree	Agree	Neutral	Neutral	Agree	Agree	Agree	Agree	Agree	Agree	Agree	Agree
491	Yes	1	1	1	Disagree	Disagree	Neutral	Neutral	Neutral	Disagree	Disagree	Neutral	Strongly Disagree	Neutral	Strongly disagree	Disagree
492	Yes	1	1	1	Strongly Agree	Agree	Agree	Strongly agree	Agree	Agree	Agree	Agree	Agree	Agree	Agree	Agree
493	Yes	1	2	3	Disagree	Disagree	Disagree	Disagree	Neutral	Neutral	Agree	Agree	Disagree	Neutral	Disagree	Agree
494	Yes	1	1	2	Neutral	Disagree	Agree	Neutral	Neutral	Agree	Agree	Agree	Agree	Agree	Agree	Agree
495	Yes	1	1	2	Agree	Agree	Neutral	Neutral	Neutral	Agree	Agree	Agree	Neutral	Agree	Agree	Disagree
496	Yes	1	1	2	Neutral	Neutral	Neutral	Neutral	Neutral	Agree	Agree	Agree	Neutral	Agree	Neutral	Neutral
497	Yes	1	1	2	Strongly Agree	Agree	Strongly agree	Neutral	Neutral	Agree	Agree	Agree	Agree	Agree	Strongly agree	Agree
498	Yes	1	2	3	Agree	Agree	Agree	Agree	Agree	Agree	Agree	Agree	Disagree	Disagree	Disagree	Agree
499	Yes	1	2	3	Agree	Agree	Neutral	Agree	Agree	Agree	Neutral	Agree	Neutral	Agree	Agree	Neutral
500	Yes	1	2	3	Agree	Neutral	Strongly agree	Strongly agree	Agree	Agree	Neutral	Neutral	Strongly agree	Agree	Agree	Agree
501	Yes	2	2	3	Agree	Disagree	Neutral	Neutral	Neutral	Agree	Agree	Agree	Agree	Agree	Agree	Agree
502	Yes	2	2	3	Neutral	Agree	Strongly agree	Neutral	Neutral	Agree	Neutral	Agree	Agree	Neutral	Strongly agree	Disagree
503	Yes	2	1	3	Agree	Strongly agree	Strongly agree	Agree	Agree	Neutral	Agree	Strongly agree	Agree	Neutral	Agree	Strongly disagree
504	Yes	2	1	2	Agree	Strongly agree	Strongly agree	Neutral	Agree	Agree	Neutral	Agree	Disagree	Agree	Neutral	Strongly disagree
505	Yes	1	2	3	Neutral	Neutral	Agree	Neutral	Neutral	Agree	Agree	Agree	Agree	Agree	Agree	Agree
506	Yes	1	1	1	Strongly Disagree	Strongly disagree	Disagree	Strongly Disagree	Strongly Disagree	Strongly Disagree	Strongly disagree	Strongly disagree	Strongly Disagree	Strongly disagree	Strongly disagree	Strongly disagree
507	Yes	1	1	1	Strongly Agree	Agree	Agree	Neutral	Agree	Neutral	Neutral	Strongly agree	Strongly agree	Agree	Agree	Neutral
508	Yes	1	1	2	Agree	Agree	Agree	Agree	Neutral	Neutral	Agree	Strongly agree	Strongly agree	Agree	Agree	Neutral
509	Yes	1	1	2	Agree	Agree	Agree	Neutral	Neutral	Agree	Agree	Agree	Disagree	Neutral	Neutral	Agree
510	Yes	1	1	2	Agree	Agree	Agree	Neutral	Neutral	Neutral	Agree	Agree	Neutral	Agree	Agree	Neutral
511	Yes	1	1	2	Agree	Agree	Agree	Agree	Strongly Agree	Agree	Agree	Agree	Agree	Agree	Agree	Agree
512	Yes	1	1	3	Neutral	Agree	Agree	Neutral	Neutral	Agree	Agree	Disagree	Disagree	Disagree	Disagree	Neutral
513	Yes	1	1	3	Strongly Disagree	Strongly disagree	Neutral	Strongly Disagree	Neutral	Strongly Disagree	Strongly disagree	Neutral	Strongly Disagree	Strongly disagree	Disagree	Neutral
514	Yes	2	1	4	Agree	Neutral	Neutral	Strongly agree	Agree	Agree	Neutral	Strongly agree	Agree	Agree	Neutral	Neutral
515	Yes	2	1	4	Agree	Agree	Agree	Neutral	Neutral	Neutral	Strongly agree	Strongly agree	Disagree	Disagree	Strongly disagree	Agree
516	Yes	2	2	5	Agree	Agree	Agree	Agree	Agree	Neutral	Agree	Agree	Agree	Neutral	Neutral	Agree
517	Yes	2	1	4	Strongly Agree	Agree	Agree	Agree	Agree	Neutral	Strongly agree	Strongly agree	Strongly agree	Strongly agree	Agree	Agree
518	Yes	2	2	5	Agree	Strongly agree	Agree	Agree	Agree	Agree	Agree	Strongly agree	Agree	Strongly agree	Agree	Neutral
519	Yes	1	2	5	Strongly Agree	Neutral	Neutral	Disagree	Disagree	Neutral	Neutral	Disagree	Disagree	Neutral	Disagree	Strongly disagree
520	Yes	2	1	4	Agree	Disagree	Agree	Disagree	Strongly Disagree	Agree	Neutral	Disagree	Disagree	Neutral	Disagree	Neutral
521	Yes	2	1	4	Neutral	Strongly agree	Agree	Agree	Neutral	Agree	Agree	Disagree	Disagree	Neutral	Neutral	Agree
522	Yes	2	2	5	Agree	Agree	Neutral	Strongly Disagree	Strongly Agree	Agree	Neutral	Agree	Strongly agree	Strongly agree	Agree	Agree
523	Yes	2	1	4	Neutral	Agree	Neutral	Disagree	Disagree	Neutral	Neutral	Neutral	Disagree	Disagree	Strongly agree	Strongly agree
524	Yes	2	1	4	Strongly Agree	Agree	Strongly agree	Strongly agree	Agree	Agree	Strongly agree	Strongly agree	Agree	Agree	Agree	Agree
525	Yes	1	1	4	Neutral	Disagree	Disagree	Neutral	Agree	Disagree	Neutral	Neutral	Disagree	Disagree	Disagree	Neutral
526	Yes	1	1	3	Agree	Agree	Neutral	Agree	Neutral	Agree	Strongly agree	Strongly agree	Agree	Agree	Agree	Strongly agree
527	Yes	1	1	3	Disagree	Neutral	Disagree	Neutral	Neutral	Agree	Agree	Neutral	Neutral	Agree	Strongly agree	Agree
528	Yes	1	2	5	Neutral	Agree	Agree	Agree	Neutral	Disagree	Neutral	Disagree	Strongly agree	Agree	Agree	Disagree
529	Yes	1	1	1	Strongly Agree	Strongly agree	Neutral	Disagree	Disagree	Agree	Disagree	Agree	Neutral	Agree	Neutral	Neutral
530	Yes	1	2	5	Agree	Agree	Disagree	Disagree	Neutral	Neutral	Agree	Neutral	Agree	Disagree	Disagree	Disagree
531	Yes	1	2	5	Neutral	Agree	Neutral	Neutral	Agree	Disagree	Agree	Agree	Agree	Neutral	Disagree	Strongly disagree
532	Yes	1	1	2	Agree	Agree	Disagree	Disagree	Neutral	Disagree	Agree	Agree	Agree	Agree	Disagree	Disagree
533	Yes	1	2	3	Agree	Agree	Neutral	Disagree	Neutral	Agree	Agree	Strongly agree	Agree	Agree	Strongly agree	Agree
534	Yes	1	2	3	Neutral	Neutral	Agree	Agree	Agree	Agree	Neutral	Agree	Neutral	Neutral	Agree	Agree
535	Yes	2	2	3	Neutral	Neutral	Disagree	Disagree	Disagree	Neutral	Strongly agree	Agree	Agree	Agree	Agree	Strongly disagree
536	Yes	1	1	3	Agree	Agree	Agree	Neutral	Neutral	Neutral	Agree	Agree	Agree	Neutral	Neutral	Agree
537	Yes	1	2	5	Neutral	Agree	Agree	Agree	Agree	Neutral	Agree	Agree	Agree	Agree	Agree	Agree
538	Yes	1	2	3	Agree	Agree	Agree	Neutral	Agree	Neutral	Agree	Agree	Strongly agree	Strongly agree	Agree	Neutral
539	Yes	2	2	3	Agree	Agree	Agree	Neutral	Neutral	Neutral	Agree	Strongly agree	Agree	Agree	Agree	Neutral
540	Yes	1	2	5	Neutral	Neutral	Agree	Agree	Agree	Neutral	Neutral	Neutral	Neutral	Neutral	Agree	Agree
541	Yes	2	1	3	Neutral	Disagree	Agree	Strongly agree	Strongly Disagree	Agree	Strongly agree	Agree	Neutral	Strongly agree	Agree	Neutral
542	Yes	2	1	3	Strongly Agree	Strongly agree	Strongly agree	Agree	Agree	Agree	Agree	Neutral	Disagree	Agree	Neutral	Neutral
543	Yes	1	2	5	Agree	Agree	Neutral	Agree	Agree	Agree	Agree	Agree	Agree	Agree	Agree	Agree
544	Yes	1	1	2	Agree	Neutral	Agree	Agree	Agree	Agree	Agree	Agree	Agree	Neutral	Agree	Agree
545	Yes	2	2	5	Agree	Agree	Neutral	Neutral	Neutral	Neutral	Disagree	Disagree	Disagree	Neutral	Agree	Neutral
546	Yes	2	2	3	Neutral	Strongly agree	Strongly agree	Strongly agree	Neutral	Disagree	Strongly agree	Strongly agree	Strongly Disagree	Strongly disagree	Strongly disagree	Neutral
547	Yes	1	1	3	Disagree	Disagree	Neutral	Neutral	Agree	Disagree	Disagree	Disagree	Strongly Disagree	Disagree	Disagree	Disagree
548	Yes	2	2	5	Agree	Neutral	Agree	Agree	Agree	Agree	Agree	Neutral	Neutral	Strongly agree	Neutral	Agree
549	Yes	1	1	3	Agree	Agree	Agree	Agree	Agree	Agree	Agree	Agree	Neutral	Agree	Agree	Agree
550	Yes	1	2	5	Strongly Agree	Agree	Agree	Strongly agree	Agree	Agree	Neutral	Neutral	Agree	Agree	Agree	Agree
551	Yes	1	1	3	Agree	Agree	Neutral	Agree	Disagree	Neutral	Neutral	Neutral	Disagree	Neutral	Strongly disagree	Agree
552	Yes	1	1	2	Agree	Agree	Agree	Agree	Agree	Agree	Agree	Agree	Agree	Agree	Agree	Agree
553	Yes	2	2	5	Neutral	Agree	Neutral	Neutral	Agree	Agree	Agree	Agree	Neutral	Neutral	Neutral	Disagree
554	Yes	1	1	2	Agree	Agree	Neutral	Agree	Agree	Neutral	Agree	Agree	Neutral	Disagree	Disagree	Strongly agree
555	Yes	1	1	2	Strongly Agree	Agree	Neutral	Agree	Agree	Agree	Agree	Neutral	Agree	Agree	Neutral	Neutral
556	Yes	1	1	1	Neutral	Neutral	Disagree	Neutral	Neutral	Disagree	Disagree	Disagree	Neutral	Disagree	Disagree	Strongly agree
557	Yes	1	2	5	Neutral	Agree	Agree	Neutral	Agree	Agree	Neutral	Neutral	Neutral	Agree	Agree	Agree
558	Yes	1	1	2	Strongly Agree	Neutral	Neutral	Agree	Disagree	Disagree	Disagree	Disagree	Neutral	Disagree	Neutral	Disagree
559	Yes	1	2	5	Disagree	Disagree	Neutral	Agree	Neutral	Agree	Agree	Neutral	Disagree	Disagree	Agree	Strongly agree
560	Yes	1	1	4	Strongly Agree	Disagree	Neutral	Agree	Agree	Neutral	Strongly disagree	Agree	Neutral	Disagree	Strongly agree	Strongly disagree
561	Yes	1	2	2	Agree	Neutral	Agree	Disagree	Neutral	Neutral	Neutral	Disagree	Disagree	Neutral	Disagree	Agree
562	Yes	1	2	2	Neutral	Strongly disagree	Neutral	Strongly Disagree	Neutral	Strongly agree	Strongly agree	Neutral	Neutral	Neutral	Disagree	Neutral
563	Yes	1	2	2	Agree	Neutral	Agree	Disagree	Disagree	Agree	Agree	Agree	Disagree	Disagree	Agree	Neutral
564	Yes	1	1	2	Agree	Agree	Neutral	Disagree	Disagree	Agree	Agree	Disagree	Strongly agree	Strongly agree	Agree	Agree
565	Yes	1	1	2	Agree	Agree	Agree	Neutral	Agree	Agree	Agree	Neutral	Neutral	Neutral	Disagree	Agree
566	Yes	1	1	2	Disagree	Neutral	Strongly disagree	Strongly Disagree	Neutral	Strongly Disagree	Neutral	Neutral	Neutral	Strongly disagree	Disagree	Disagree
567	Yes	1	2	2	Agree	Agree	Neutral	Agree	Disagree	Neutral	Disagree	Neutral	Agree	Agree	Strongly agree	Neutral
568	Yes	2	2	5	Agree	Agree	Neutral	Neutral	Neutral	Agree	Agree	Agree	Agree	Agree	Neutral	Agree
569	Yes	2	2	2	Agree	Agree	Neutral	Agree	Agree	Agree	Agree	Agree	Agree	Agree	Agree	Agree
570	Yes	2	2	5	Neutral	Disagree	Neutral	Neutral	Neutral	Disagree	Neutral	Neutral	Neutral	Agree	Disagree	Disagree
571	Yes	2	1	1	Agree	Neutral	Neutral	Neutral	Neutral	Neutral	Neutral	Neutral	Neutral	Neutral	Neutral	Neutral
572	Yes	2	1	1	Agree	Agree	Strongly agree	Agree	Agree	Strongly agree	Agree	Agree	Disagree	Agree	Disagree	Agree
573	Yes	2	2	5	Agree	Agree	Agree	Neutral	Agree	Agree	Strongly agree	Agree	Agree	Neutral	Agree	Agree
574	Yes	2	1	4	Agree	Agree	Agree	Agree	Agree	Agree	Agree	Agree	Agree	Agree	Agree	Agree
575	Yes	2	1	4	Strongly Agree	Disagree	Disagree	Disagree	Disagree	Disagree	Agree	Disagree	Disagree	Disagree	Strongly disagree	Neutral
576	Yes	2	1	4	Neutral	Neutral	Disagree	Strongly Disagree	Neutral	Neutral	Neutral	Neutral	Agree	Agree	Neutral	Neutral
577	Yes	2	2	5	Strongly Agree	Neutral	Agree	Agree	Agree	Agree	Neutral	Strongly agree	Strongly agree	Strongly agree	Neutral	Agree
578	Yes	1	1	2	Agree	Agree	Neutral	Neutral	Neutral	Agree	Agree	Neutral	Neutral	Neutral	Neutral	Neutral
579	Yes	2	1	2	Strongly Disagree	Neutral	Strongly disagree	Disagree	Disagree	Strongly Disagree	Strongly disagree	Strongly disagree	Strongly Disagree	Strongly disagree	Strongly disagree	Strongly disagree
580	Yes	1	2	5	Disagree	Disagree	Neutral	Strongly Disagree	Disagree	Disagree	Neutral	Disagree	Disagree	Disagree	Strongly disagree	Disagree
581	Yes	1	1	3	Neutral	Strongly agree	Disagree	Neutral	Strongly Agree	Agree	Agree	Agree	Strongly agree	Strongly agree	Strongly agree	Strongly agree
582	Yes	1	1	3	Neutral	Agree	Neutral	Neutral	Neutral	Neutral	Agree	Neutral	Agree	Agree	Strongly agree	Agree
583	Yes	2	2	5	Strongly Disagree	Strongly disagree	Strongly disagree	Strongly Disagree	Strongly Disagree	Strongly Disagree	Strongly disagree	Strongly disagree	Strongly Disagree	Strongly disagree	Strongly disagree	Strongly disagree
584	Yes	1	1	1	Disagree	Disagree	Disagree	Neutral	Neutral	Disagree	Agree	Agree	Agree	Agree	Agree	Agree
585	Yes	1	1	1	Neutral	Agree	Agree	Agree	Neutral	Neutral	Neutral	Disagree	Disagree	Neutral	Neutral	Neutral
586	Yes	2	2	5	Strongly Agree	Strongly agree	Strongly agree	Strongly agree	Strongly Agree	Strongly agree	Strongly agree	Strongly agree	Strongly agree	Strongly agree	Agree	Strongly agree
587	Yes	1	1	2	Agree	Agree	Agree	Agree	Agree	Agree	Agree	Agree	Neutral	Agree	Agree	Agree
588	Yes	1	2	5	Agree	Neutral	Neutral	Agree	Agree	Neutral	Agree	Strongly agree	Agree	Neutral	Neutral	Agree
589	Yes	1	2	5	Disagree	Neutral	Strongly disagree	Disagree	Neutral	Neutral	Neutral	Disagree	Disagree	Neutral	Neutral	Neutral
590	Yes	1	2	5	Agree	Neutral	Neutral	Disagree	Disagree	Neutral	Disagree	Neutral	Neutral	Agree	Neutral	Disagree
591	Yes	1	2	2	Disagree	Agree	Disagree	Strongly Disagree	Strongly Disagree	Neutral	Agree	Strongly disagree	Disagree	Disagree	Strongly disagree	Disagree
592	Yes	2	1	1	Agree	Agree	Neutral	Neutral	Agree	Disagree	Agree	Strongly disagree	Strongly Disagree	Agree	Agree	Strongly disagree
593	Yes	2	2	5	Agree	Agree	Neutral	Neutral	Disagree	Disagree	Agree	Disagree	Strongly Disagree	Disagree	Strongly agree	Neutral
594	Yes	2	1	1	Agree	Agree	Agree	Disagree	Neutral	Disagree	Agree	Disagree	Strongly Disagree	Agree	Agree	Neutral
595	Yes	2	2	5	Agree	Agree	Neutral	Neutral	Agree	Neutral	Disagree	Neutral	Agree	Agree	Strongly agree	Agree
596	Yes	2	1	2	Disagree	Disagree	Strongly disagree	Strongly Disagree	Strongly Disagree	Disagree	Neutral	Neutral	Strongly Disagree	Disagree	Agree	Neutral
597	Yes	2	1	2	Neutral	Neutral	Neutral	Disagree	Agree	Disagree	Agree	Strongly agree	Agree	Agree	Agree	Agree
598	Yes	2	2	5	Agree	Agree	Strongly agree	Neutral	Neutral	Disagree	Agree	Agree	Agree	Strongly agree	Strongly agree	Agree
599	Yes	2	1	3	Agree	Agree	Disagree	Neutral	Neutral	Strongly Disagree	Strongly agree	Agree	Neutral	Agree	Strongly agree	Strongly agree
600	Yes	2	2	5	Agree	Agree	Disagree	Neutral	Agree	Agree	Strongly agree	Neutral	Agree	Strongly agree	Agree	Disagree
601	Yes	2	1	3	Agree	Agree	Disagree	Disagree	Strongly Agree	Agree	Agree	Agree	Strongly agree	Agree	Strongly agree	Neutral
602	Yes	2	2	5	Agree	Agree	Agree	Agree	Neutral	Neutral	Agree	Neutral	Neutral	Neutral	Agree	Agree
603	Yes	2	1	3	Agree	Agree	Neutral	Neutral	Agree	Neutral	Agree	Agree	Agree	Agree	Agree	Agree
604	Yes	2	2	2	Neutral	Neutral	Strongly agree	Strongly agree	Agree	Disagree	Agree	Neutral	Disagree	Neutral	Disagree	Disagree
605	Yes	2	2	2	Neutral	Neutral	Neutral	Neutral	Disagree	Neutral	Neutral	Neutral	Neutral	Neutral	Neutral	Neutral
606	Yes	1	1	3	Agree	Agree	Agree	Agree	Strongly Agree	Agree	Agree	Agree	Agree	Agree	Agree	Agree
607	Yes	1	1	1	Agree	Agree	Agree	Neutral	Agree	Agree	Agree	Agree	Agree	Agree	Agree	Agree
608	Yes	1	2	5	Strongly Agree	Strongly agree	Strongly agree	Strongly agree	Strongly Agree	Strongly agree	Strongly agree	Strongly agree	Strongly agree	Strongly agree	Strongly agree	Strongly agree
609	Yes	1	1	2	Agree	Agree	Agree	Neutral	Agree	Agree	Agree	Agree	Agree	Agree	Agree	Agree
610	Yes	1	2	5	Agree	Agree	Neutral	Neutral	Neutral	Agree	Strongly agree	Agree	Agree	Neutral	Disagree	Neutral
611	Yes	2	1	4	Agree	Agree	Agree	Neutral	Agree	Disagree	Agree	Agree	Agree	Agree	Agree	Neutral
612	Yes	2	2	5	Neutral	Agree	Agree	Agree	Neutral	Neutral	Neutral	Agree	Agree	Neutral	Agree	Agree
613	Yes	1	1	1	Strongly Agree	Agree	Neutral	Strongly agree	Neutral	Neutral	Agree	Neutral	Agree	Neutral	Disagree	Agree
614	Yes	1	2	1	Agree	Neutral	Disagree	Agree	Neutral	Neutral	Neutral	Neutral	Neutral	Disagree	Neutral	Agree
615	Yes	2	2	5	Disagree	Strongly disagree	Agree	Neutral	Neutral	Neutral	Agree	Disagree	Neutral	Strongly disagree	Strongly disagree	Neutral
616	Yes	2	1	1	Neutral	Strongly agree	Neutral	Disagree	Strongly Disagree	Disagree	Neutral	Disagree	Neutral	Agree	Strongly agree	Agree
617	Yes	2	1	1	Agree	Neutral	Neutral	Disagree	Agree	Agree	Agree	Neutral	Agree	Disagree	Disagree	Neutral
618	Yes	2	1	1	Neutral	Disagree	Neutral	Disagree	Disagree	Agree	Disagree	Agree	Neutral	Neutral	Disagree	Neutral
619	Yes	2	2	5	Neutral	Agree	Neutral	Disagree	Neutral	Agree	Neutral	Agree	Disagree	Agree	Disagree	Agree
620	Yes	2	2	5	Strongly Agree	Neutral	Agree	Agree	Agree	Agree	Neutral	Strongly disagree	Agree	Neutral	Disagree	Disagree
621	Yes	1	2	5	Neutral	Strongly agree	Neutral	Strongly agree	Agree	Disagree	Neutral	Neutral	Disagree	Neutral	Neutral	Agree
622	Yes	1	2	5	Agree	Neutral	Disagree	Neutral	Agree	Disagree	Agree	Agree	Disagree	Disagree	Neutral	Agree
623	Yes	1	1	4	Agree	Neutral	Agree	Disagree	Disagree	Neutral	Disagree	Neutral	Agree	Strongly agree	Strongly agree	Strongly agree
624	Yes	1	1	4	Neutral	Strongly agree	Strongly agree	Agree	Agree	Agree	Strongly agree	Agree	Agree	Neutral	Agree	Agree
625	Yes	1	2	5	Strongly Agree	Agree	Agree	Strongly agree	Agree	Agree	Agree	Agree	Agree	Agree	Agree	Agree
626	Yes	1	2	5	Strongly Disagree	Disagree	Strongly disagree	Disagree	Disagree	Neutral	Neutral	Disagree	Agree	Agree	Agree	Neutral
627	Yes	1	2	4	Neutral	Disagree	Neutral	Disagree	Neutral	Agree	Neutral	Agree	Agree	Neutral	Agree	Disagree
628	Yes	1	2	5	Strongly Agree	Strongly agree	Strongly agree	Strongly agree	Strongly Agree	Strongly agree	Strongly agree	Agree	Agree	Agree	Agree	Agree
