# Supplementary material for: Contextual validation of HEMLEM tool used for measuring clinical micro-learning environments
Source: PLoS One. 2025 Dec 10;20(12):e0337641. doi: 10.1371/journal.pone.0337641 (PMC12694844; doi:10.1371/journal.pone.0337641)
Supplement: S5 File — (TXT) [file pone.0337641.s005.txt]

                           P R E  -  F A C T O R
 
 
                        Ayesha Fahim
 
 
                       Date: Friday, June 20, 2024
                             Time: 10:32:15
 
------------------------------------------------------------------------------------------------------- 
 
 
Sample size : 628
Number of variables: 12
 
 
------------------------------------------------------------------------------------------------------- 
DESCRIPTIVES RELATED TO MISSING DATA
 
Missing value code           :       999
No missing data was observed in your data
 
------------------------------------------------------------------------------------------------------- 
GULLIKSEN'S POOL: A QUICK TOOL FOR PRELIMINARY DETECTION OF INAPPROPRIATE ITEMS
Parametrization: LINEAR (INTERCEPT/CORRELATION)
 
 
STEP 1: The pool based on Relative Difficulty Index (RDI) and Item Consistency Index (ICI)
 
 
Items    RDI    95% Confidence     ICI    95% Confidence     The Pool
                interval                  interval                           
-----    -----------------------   -----------------------   --------
   1     0.339  (0.332 -- 0.816)   0.624  (0.523 -- 0.657)   Admit
   2     0.300  (0.291 -- 0.821)   0.505  (0.461 -- 0.615)   Admit
   3     0.089  (0.079 -- 0.259)   0.425  (0.391 -- 0.519)   Admit
   4     0.289  (0.280 -- 0.791)   0.760  (0.726 -- 0.818)   Admit
   5     0.314  (0.306 -- 0.853)   0.773  (0.739 -- 0.829)   Admit
   6     0.343  (0.337 -- 0.926)   0.740  (0.701 -- 0.815)   Admit
   7     0.339  (0.333 -- 0.915)   0.706  (0.643 -- 0.798)   Admit
   8     0.334  (0.326 -- 0.995)   0.786  (0.742 -- 0.867)   Admit
   9     0.353  (0.348 -- 0.951)   0.722  (0.660 -- 0.819)   Admit
  10     0.332  (0.324 -- 0.900)   0.751  (0.705 -- 0.826)   Admit
  11     0.345  (0.339 -- 0.932)   0.701  (0.644 -- 0.795)   Admit
  12     0.319  (0.310 -- 0.869)   0.708  (0.657 -- 0.797)   Admit
-----    --------------------------   --------------------------   --------
 
 
STEP 2: Assessment of the measure of sampling adequacy (MSA) at the item level
 
 
Items    Normed   95% Confidence     The Pool
         MSA      interval                   
-----    -------------------------   --------
   1     0.858    (0.814 -- 0.925)   Admit
   2     0.823    (0.715 -- 0.862)   Admit
   3     0.825    (0.716 -- 0.861)   Admit
   4     0.858    (0.749 -- 0.881)   Admit
   5     0.884    (0.773 -- 0.894)   Admit
   6     0.935    (0.854 -- 0.931)   Admit
   7     0.932    (0.877 -- 0.933)   Admit
   8     0.910    (0.849 -- 0.916)   Admit
   9     0.961    (0.856 -- 0.932)   Admit
  10     0.844    (0.732 -- 0.882)   Admit
  11     0.789    (0.609 -- 0.835)   Admit
  12     0.857    (0.804 -- 0.922)   Admit
-----    -------------------------   --------
 
 
STEP 3: Inspection of the Prior Relative Efficiency for the items accepted in the pool
 
 
Items    Relative     95% Confidence
         Efficiency   interval                   
-----    -----------------------------
   1     0.781        (0.661 -- 0.284)
   2     0.784        (0.656 -- 0.515)
   3     0.897        (0.775 -- 0.437)
   4     0.857        (0.703 -- 0.224)
   5     0.774        (0.652 -- 0.354)
   6     0.889        (0.782 -- 0.324)
   7     0.926        (0.824 -- 0.612)
   8     0.857        (0.756 -- 0.788)
   9     0.723        (0.627 -- 0.590)
  10     0.120        (0.079 -- 0.367)
  11     0.393        (0.312 -- 0.395)
  12     0.631        (0.505 -- 0.281)
-----    -----------------------------
 
 
REFERENCES 
 
Ferrando, P. J., & Lorenzo-Seva, U. (2022). Gulliksen's pool: A quick tool for preliminary detection
        of inappropriate items. Technical report. Universitat Rovira i Virgili.
Lorenzo-Seva, U., & Ferrando, P. J. (2021). MSA: the forgotten index for identifying inappropriate
        items Before Computing Exploratory Item Factor Analysis. Methodology, 17(4), 296-306.
------------------------------------------------------------------------------------------------------- 
